# Supplementary material for: N′-(5-Bromo-2-hy­droxy­benzyl­idene)-3-nitro­benzohydrazide methanol mono­solvate
Source: Acta Crystallogr Sect E Struct Rep Online. 2011 Oct 22;67(Pt 11):o3002. doi: 10.1107/S1600536811042553 (PMC3247402; doi:10.1107/S1600536811042553)
Supplement: Supplementary file 1 [file e-67-o3002-sup1.cif]

##############################################################################
###                                                                        ###
###           Electronic papers (Acta Crystallographica Section C)         ###
###                                                                        ###
##############################################################################
#                                                                            #
# This paper is published electronically. It meets the data-validation       #
# criteria for publication in Acta Crystallographica Section C.              #
# The submission has been checked by a Section C Co-editor though the text   #
# in _publ_section_comments is the responsibility of the authors.            #
#                                                                            #
# Electronic papers are listed in the printed contents pages of an issue of  #
# Acta Crystallographica Section C within two months of acceptance and are   #
# available by email and via the online contents pages for that issue.       #
#                                                                            #
# Software is freely available for graphical display of the structure(s) in  #
# this CIF.  For information consult the CIF home page http://www.iucr.org/  #
# cif/home.html                                                              #
#                                                                            #
#            Copyright International Union of Crystallography                #
#                                                                            #
##############################################################################
data_global
_audit_creation_method     'form.cif (version 2.0)'
_journal_data_validation_number     ?
_journal_date_recd_electronic     2011-10-10
_journal_date_accepted     2011-10-14
_journal_name_full     'Acta Crystallographica, Section E'
_journal_year     2011
_journal_volume     67
_journal_issue     11
_journal_page_first     eo3002
_journal_page_last     eo3002
_journal_paper_category     QO
_journal_coeditor_code     QM2037
_publ_contact_author_name     'Chun-Bao Tang'
_publ_contact_author_address
;
Department of Chemistry
Jiaying University
Meizhou 514015
People's Republic of China
;
_publ_contact_author_email     chunbao_tang@yahoo.cn
_publ_contact_author_fax     ?
_publ_contact_author_phone     ?
_publ_section_title
;
<i>N</i>'-(5-Bromo-2-hydroxybenzylidene)-3-nitrobenzohydrazide methanol
monosolvate
;
loop_
    _publ_author_name
    _publ_author_address
    'Chun-Bao Tang'
;
Department of Chemistry
Jiaying University
Meizhou 514015
People's Republic of China
;
_publ_section_abstract
;
In the title compound, C~14~H~10~BrN~3~O~4~.CH~4~O, the dihedral angle between
the two benzene rings in the hydrazone molecule is 5.8(3)\% and an
intramolecular O---H...N hydrogen bond generates an <i>S</i>(6) ring motif. An
O---H...O hydrogen bond occurs between the hydrazone molecule and the methanol
solvent molecule. In the crystal, the components are linked by intermolecular
N---H...O hydrogen bonds, forming chains along the <i>a</i> axis.
;
_publ_section_comment
;
Hydrazone compounds have received much attention in biological
and structural chemistry in the last few years (Rasras <i>et al.</i>,
2010; Pyta <i>et al.</i>, 2010; Angelusiu <i>et al.</i>,
2010;
Fun <i>et al.</i>, 2008; Singh & Singh, 2010; Ahmad <i>et
al.</i>,
2010). In the present paper, the author reports the crystal structure
of the title new hydrazone compound (Fig. 1).
The compound contains a hydrazone molecule and a methanol molecule
of crystallization. The dihedral angle between the two benzene
rings in the hydrazone molecule is 5.8(3)\%. An intramolecular
O---H...N hydrogen bond generates a S(6) ring motif in the hydrazone
molecule (Bernstein <i>et al.</i>, 1995). Bond lengths in the
compound are normal (Allen <i>et al.</i>, 1987) and comparable to
those in the similar compounds the author has reported previously
(Tang, 2010; Tang, 2011). In the crystal structure, the
hydrazone
molecules are linked by the methanol molecules through
intermolecular N---H...O hydrogen bonds (Table 1), forming chains
along the <i>a</i> axis (Fig. 2).
;
_publ_section_acknowledgements
;
Financial support from the Jiaying University research fund is gratefully
acknowledged.
;
_publ_section_references
;
Ahmad, T., Zia-ur-Rehman, M., Siddiqui, H. L., Mahmud, S. & Parvez, M.
(2010). <i>Acta Cryst.</i> E<b>66</b>, o976.
Allen, F. H., Kennard, O., Watson, D. G., Brammer, L., Orpen, A. G. &
Taylor, R. (1987). <i>J. Chem. Soc. Perkin Trans. 2</i>, pp. S1--19.
Angelusiu, M. V., Barbuceanu, S. F., Draghici, C. & Almajan, G. L.
(2010). <i>Eur. J. Med. Chem.</i> <b>45</b>, 2055--2062.
Bernstein, J., Davis, R. E., Shimoni, L. & Chang, N.-L. (1995).
<i>Angew. Chem. Int. Ed. Engl.</i> <b>34</b>, 1555--1573.
Bruker  (2002). <i>SMART</i> and <i>SAINT</i>. Bruker AXS Inc.,
Madison, Wisconsin, USA.
Fun, H.-K., Sujith, K. V., Patil, P. S., Kalluraya, B. & Chantrapromma,
S. (2008). <i>Acta Cryst.</i> E<b>64</b>, o1961--o1962.
Pyta, K., Przybylski, P., Huczynski, A., Hoser, A., Wozniak, K.,
Schilf, W., Kamienski, B., Grech, E. & Brzezinski, B. (2010). <i>J. Mol.
Struct.</i> <b>970</b>, 147--154.
Rasras, A. J. M., Al-Tel, T. H., Al-Aboudi, A. F. & Al-Qawasmeh, R. A.
(2010). <i>Eur. J. Med. Chem.</i> <b>45</b>, 2307--2313.
Sheldrick, G. M. (1996). <i>SADABS</i>. University of G\"ottingen,
Germany.
Sheldrick, G. M. (2008). <i>Acta Cryst.</i> A<b>64</b>, 112--122.
Singh, V. P. & Singh, S. (2010). <i>Acta Cryst.</i> E<b>66</b>, o1172.
Tang, C.-B. (2010). <i>Acta Cryst.</i> E<b>66</b>, o2482.
Tang, C.-B. (2011). <i>Acta Cryst.</i> E<b>67</b>, o271.
;
_publ_section_related_literature
;
For general background to hydrazones, see: Rasras <i>et al.</i> (2010);
Pyta
<i>et al.</i> (2010); Angelusiu <i>et al.</i> (2010). For
related structures,
see: Fun <i>et al.</i> (2008); Singh & Singh (2010); Ahmad
<i>et al.</i>
(2010); Tang (2010, 2011). For reference bond-length
data, see: Allen <i>et
al.</i> (1987) and for hydrogen-bond motifs, see: Bernstein <i>et
al.</i>
(1995).
;
_publ_section_exptl_prep
;
5-Bromo-2-hydroxybenzaldehyde (0.1 mmol, 20.1 mg) and
3-nitrobenzohydrazide (0.1 mmol, 18.1 mg) were dissolved in
methanol (20 ml). The mixture was stirred at reflux for 10 min to
give a clear yellow solution. Yellow needle-shaped crystals
of the compound were formed by slow evaporation of the solvent over
several days.
;
_publ_section_exptl_refinement
;
The amino H atom was located in a difference Fourier map and
refined isotropically, with the N---H distance restrained to
0.90 (1) \%A [<i>U</i>~iso~(H) = 0.08 \%A^2^]. Other H atoms were
constrained to ideal geometries and refined as riding, with
Csp^2^---H = 0.93 \%A, C(methyl)---H = 0.96 \%A, and
O---H = 0.82 \%A; <i>U</i>~iso~(H) = 1.2<i>U</i>~eq~(C) and
1.5<i>U</i>~eq~(O and C~methyl~).
;
data_I
_audit_creation_method     SHELXL-97
_chemical_name_systematic
;
<i>N</i>'-(5-Bromo-2-hydroxybenzylidene)-3-nitrobenzohydrazide
methanol monosolvate
;
_chemical_name_common     ?
_chemical_formula_moiety     'C14 H10 Br N3 O4, C H4 O'
_chemical_formula_sum     'C15 H14 Br N3 O5'
_chemical_formula_iupac     'C14 H10 Br N3 O4, C H4 O'
_chemical_formula_weight     396.20
_chemical_melting_point     ?
_symmetry_cell_setting     triclinic
_symmetry_space_group_name_H-M     'P -1'
loop_
    _symmetry_equiv_pos_as_xyz
    'x, y, z'
    '-x, -y, -z'
_cell_length_a     6.701(2)
_cell_length_b     9.492(3)
_cell_length_c     13.011(3)
_cell_angle_alpha     105.866(2)
_cell_angle_beta     92.535(2)
_cell_angle_gamma     94.496(2)
_cell_volume     791.7(4)
_cell_formula_units_Z     2
_cell_measurement_reflns_used     850
_cell_measurement_theta_min     2.6
_cell_measurement_theta_max     24.3
_cell_measurement_temperature     298(2)
_exptl_crystal_description     'cut from needle'
_exptl_crystal_colour     yellow
_exptl_crystal_size_max     0.13
_exptl_crystal_size_mid     0.12
_exptl_crystal_size_min     0.10
_exptl_crystal_density_diffrn     1.662
_exptl_crystal_density_meas     ?
_exptl_crystal_density_method     'not measured'
_exptl_crystal_F_000     400
_exptl_absorpt_coefficient_mu     2.628
_exptl_absorpt_correction_type     multi-scan
_exptl_absorpt_process_details     '(SADABS; Sheldrick, 1996)'
_exptl_absorpt_correction_T_min     0.7263
_exptl_absorpt_correction_T_max     0.7791
_exptl_special_details
;
;
_diffrn_ambient_temperature     298(2)
_diffrn_radiation_type     MoK\a
_diffrn_radiation_wavelength     0.71073
_diffrn_radiation_source     'fine-focus sealed tube'
_diffrn_radiation_monochromator     graphite
_diffrn_measurement_device_type     'Bruker SMART CCD area-detector'
_diffrn_measurement_method     \w
_diffrn_detector_area_resol_mean     ?
_diffrn_reflns_number     6325
_diffrn_reflns_av_R_equivalents     0.1086
_diffrn_reflns_av_sigmaI/netI     0.2726
_diffrn_reflns_theta_min     2.24
_diffrn_reflns_theta_max     26.99
_diffrn_reflns_theta_full     26.99
_diffrn_measured_fraction_theta_max     0.968
_diffrn_measured_fraction_theta_full     0.968
_diffrn_reflns_limit_h_min     -8
_diffrn_reflns_limit_h_max     8
_diffrn_reflns_limit_k_min     -12
_diffrn_reflns_limit_k_max     11
_diffrn_reflns_limit_l_min     -16
_diffrn_reflns_limit_l_max     16
_diffrn_standards_number     0
_diffrn_standards_interval_count     .
_diffrn_standards_interval_time     .
_diffrn_standards_decay_%     ?
_refine_special_details
;
 Refinement of F^2^ against ALL reflections.  The weighted R-factor wR and
 goodness of fit S are based on F^2^, conventional R-factors R are based
 on F, with F set to zero for negative F^2^. The threshold expression of
 F^2^ > 2sigma(F^2^) is used only for calculating R-factors(gt) etc. and is
 not relevant to the choice of reflections for refinement.  R-factors based
 on F^2^ are statistically about twice as large as those based on F, and R-
 factors based on ALL data will be even larger.
;
_reflns_number_total     3356
_reflns_number_gt     1142
_reflns_threshold_expression     I>2\s(I)
_refine_ls_structure_factor_coef     Fsqd
_refine_ls_matrix_type     full
_refine_ls_R_factor_all     0.2523
_refine_ls_R_factor_gt     0.0734
_refine_ls_wR_factor_gt     0.1626
_refine_ls_wR_factor_ref     0.2363
_refine_ls_goodness_of_fit_ref     0.930
_refine_ls_restrained_S_all     0.929
_refine_ls_number_reflns     3356
_refine_ls_number_parameters     223
_refine_ls_number_restraints     1
_refine_ls_hydrogen_treatment     mixed
_refine_ls_weighting_scheme     calc
_refine_ls_weighting_details
                 'calc w=1/[\s^2^(Fo^2^)+(0.0975P)^2^] where P=(Fo^2^+2Fc^2^)/3'
_atom_sites_solution_hydrogens     geom
_atom_sites_solution_primary     direct
_atom_sites_solution_secondary     difmap
_refine_ls_shift/su_max     0.000
_refine_ls_shift/su_mean     0.000
_refine_diff_density_max     0.559
_refine_diff_density_min     -0.828
_refine_ls_extinction_method     none
_refine_ls_extinction_coef     ?
loop_
    _atom_type_symbol
    _atom_type_description
    _atom_type_scat_dispersion_real
    _atom_type_scat_dispersion_imag
    _atom_type_scat_source
    'C' 'C' 0.0033 0.0016
                         'International Tables Vol C Tables 4.2.6.8 and 6.1.1.4'
    'H' 'H' 0.0000 0.0000
                         'International Tables Vol C Tables 4.2.6.8 and 6.1.1.4'
    'Br' 'Br' -0.2901 2.4595
                         'International Tables Vol C Tables 4.2.6.8 and 6.1.1.4'
    'N' 'N' 0.0061 0.0033
                         'International Tables Vol C Tables 4.2.6.8 and 6.1.1.4'
    'O' 'O' 0.0106 0.0060
                         'International Tables Vol C Tables 4.2.6.8 and 6.1.1.4'
_computing_data_collection     'SMART (Bruker, 2002)'
_computing_cell_refinement     'SAINT (Bruker, 2002)'
_computing_data_reduction     'SAINT (Bruker, 2002)'
_computing_structure_solution     'SHELXS97 (Sheldrick, 2008)'
_computing_structure_refinement     'SHELXL97 (Sheldrick, 2008)'
_computing_molecular_graphics     'SHELXTL (Sheldrick, 2008)'
_computing_publication_material     'SHELXTL (Sheldrick, 2008)'
loop_
    _atom_site_type_symbol
    _atom_site_label
    _atom_site_fract_x
    _atom_site_fract_y
    _atom_site_fract_z
    _atom_site_U_iso_or_equiv
    _atom_site_adp_type
    _atom_site_calc_flag
    _atom_site_refinement_flags
    _atom_site_occupancy
    _atom_site_symmetry_multiplicity
    _atom_site_disorder_assembly
    _atom_site_disorder_group
    Br Br1 0.86686(17) -0.35734(12) -0.00940(10) 0.0719(6) Uani d . 1 1 . .
    N N1 0.6581(10) 0.3028(8) 0.2164(6) 0.048(2) Uani d . 1 1 . .
    N N2 0.7644(11) 0.4381(8) 0.2533(7) 0.053(2) Uani d D 1 1 . .
    N N3 0.6919(17) 1.0932(11) 0.4149(7) 0.065(3) Uani d . 1 1 . .
    O O1 0.3298(9) 0.1075(7) 0.1801(6) 0.065(2) Uani d . 1 1 . .
    H H1 0.3900 0.1899 0.2010 0.097 Uiso calc R 1 1 . .
    O O2 0.4839(9) 0.5566(7) 0.2601(7) 0.075(2) Uani d . 1 1 . .
    O O3 0.5095(13) 1.0768(8) 0.4134(7) 0.083(3) Uani d . 1 1 . .
    O O4 0.7862(12) 1.2078(9) 0.4478(7) 0.095(3) Uani d . 1 1 . .
    O O5 0.1684(10) 0.3998(8) 0.3110(8) 0.080(2) Uani d . 1 1 . .
    H H5 0.2535 0.4451 0.2858 0.119 Uiso calc R 1 1 . .
    C C1 0.6692(13) 0.0452(9) 0.1409(7) 0.040(2) Uani d . 1 1 . .
    C C2 0.4602(13) 0.0083(10) 0.1402(7) 0.045(3) Uani d . 1 1 . .
    C C3 0.3811(13) -0.1355(10) 0.0995(8) 0.052(3) Uani d . 1 1 . .
    H H3 0.2446 -0.1599 0.1019 0.062 Uiso calc R 1 1 . .
    C C4 0.5030(15) -0.2441(10) 0.0548(8) 0.058(3) Uani d . 1 1 . .
    H H4 0.4491 -0.3409 0.0255 0.069 Uiso calc R 1 1 . .
    C C5 0.7013(14) -0.2068(10) 0.0547(8) 0.051(3) Uani d . 1 1 . .
    C C6 0.7845(13) -0.0647(10) 0.0954(7) 0.045(3) Uani d . 1 1 . .
    H H6 0.9214 -0.0428 0.0920 0.054 Uiso calc R 1 1 . .
    C C7 0.7583(13) 0.1925(10) 0.1837(8) 0.049(3) Uani d . 1 1 . .
    H H7 0.8975 0.2089 0.1880 0.058 Uiso calc R 1 1 . .
    C C8 0.6684(15) 0.5605(10) 0.2710(8) 0.050(3) Uani d . 1 1 . .
    C C9 0.7917(13) 0.7039(10) 0.3036(8) 0.047(3) Uani d . 1 1 . .
    C C10 0.6934(13) 0.8259(11) 0.3455(7) 0.048(3) Uani d . 1 1 . .
    H H10 0.5569 0.8164 0.3553 0.058 Uiso calc R 1 1 . .
    C C11 0.7981(15) 0.9610(10) 0.3723(8) 0.050(3) Uani d . 1 1 . .
    C C12 1.0014(16) 0.9800(12) 0.3593(8) 0.061(3) Uani d . 1 1 . .
    H H12 1.0697 1.0735 0.3782 0.073 Uiso calc R 1 1 . .
    C C13 1.0973(15) 0.8607(13) 0.3191(9) 0.069(3) Uani d . 1 1 . .
    H H13 1.2341 0.8716 0.3102 0.082 Uiso calc R 1 1 . .
    C C14 0.9956(14) 0.7203(12) 0.2903(8) 0.060(3) Uani d . 1 1 . .
    H H14 1.0640 0.6382 0.2623 0.071 Uiso calc R 1 1 . .
    C C15 0.2258(18) 0.4128(14) 0.4176(12) 0.100(5) Uani d . 1 1 . .
    H H15A 0.2783 0.5124 0.4524 0.149 Uiso calc R 1 1 . .
    H H15B 0.3272 0.3478 0.4208 0.149 Uiso calc R 1 1 . .
    H H15C 0.1116 0.3873 0.4530 0.149 Uiso calc R 1 1 . .
    H H2 0.893(5) 0.462(11) 0.280(8) 0.080 Uiso d D 1 1 . .
loop_
    _atom_site_aniso_label
    _atom_site_aniso_U_11
    _atom_site_aniso_U_22
    _atom_site_aniso_U_33
    _atom_site_aniso_U_12
    _atom_site_aniso_U_13
    _atom_site_aniso_U_23
    Br1 0.0633(8) 0.0472(7) 0.0991(11) 0.0263(5) 0.0049(6) 0.0041(6)
    N1 0.037(5) 0.039(5) 0.066(6) 0.010(4) -0.003(4) 0.010(4)
    N2 0.037(5) 0.034(5) 0.079(6) 0.006(4) -0.003(4) -0.001(4)
    N3 0.078(7) 0.050(6) 0.065(7) 0.014(6) -0.008(6) 0.011(5)
    O1 0.046(4) 0.040(4) 0.105(6) 0.014(3) 0.000(4) 0.011(4)
    O2 0.027(4) 0.058(5) 0.138(7) 0.009(3) -0.002(4) 0.027(5)
    O3 0.072(6) 0.063(5) 0.116(7) 0.032(4) 0.010(5) 0.018(5)
    O4 0.089(6) 0.045(5) 0.133(8) 0.013(5) -0.015(5) -0.003(5)
    O5 0.041(5) 0.057(5) 0.135(8) 0.006(4) -0.005(5) 0.019(5)
    C1 0.033(5) 0.035(6) 0.053(7) 0.006(4) 0.000(5) 0.013(5)
    C2 0.038(6) 0.041(6) 0.061(7) 0.019(5) 0.014(5) 0.019(5)
    C3 0.034(5) 0.037(6) 0.080(8) 0.003(5) 0.001(5) 0.009(5)
    C4 0.060(7) 0.024(5) 0.085(9) 0.004(5) -0.008(6) 0.009(5)
    C5 0.040(6) 0.039(6) 0.068(8) 0.006(5) -0.003(5) 0.005(5)
    C6 0.030(5) 0.041(6) 0.061(7) 0.006(4) 0.002(5) 0.009(5)
    C7 0.033(5) 0.052(7) 0.064(7) 0.012(5) -0.001(5) 0.020(6)
    C8 0.045(7) 0.042(6) 0.065(8) 0.016(5) 0.003(5) 0.014(5)
    C9 0.034(6) 0.044(6) 0.064(7) 0.015(5) 0.000(5) 0.017(5)
    C10 0.034(5) 0.059(7) 0.055(7) 0.018(5) 0.002(5) 0.017(5)
    C11 0.056(7) 0.036(6) 0.051(7) 0.004(5) -0.004(5) 0.002(5)
    C12 0.058(8) 0.057(7) 0.063(8) -0.002(6) -0.011(6) 0.016(6)
    C13 0.039(6) 0.072(8) 0.088(9) 0.011(6) -0.005(6) 0.011(7)
    C14 0.035(6) 0.064(8) 0.069(8) 0.006(5) -0.002(5) 0.001(6)
    C15 0.087(10) 0.090(10) 0.109(12) 0.017(8) -0.023(9) 0.008(9)
_geom_special_details
;
 All esds (except the esd in the dihedral angle between two l.s. planes)
 are estimated using the full covariance matrix.  The cell esds are taken
 into account individually in the estimation of esds in distances, angles
 and torsion angles; correlations between esds in cell parameters are only
 used when they are defined by crystal symmetry.  An approximate (isotropic)
 treatment of cell esds is used for estimating esds involving l.s. planes.
;
loop_
    _geom_bond_atom_site_label_1
    _geom_bond_atom_site_label_2
    _geom_bond_site_symmetry_2
    _geom_bond_distance
    _geom_bond_publ_flag
    Br1 C5 . 1.910(9) ?
    N1 C7 . 1.273(10) ?
    N1 N2 . 1.370(10) ?
    N2 C8 . 1.342(11) ?
    N2 H2 . 0.901(10) ?
    N3 O4 . 1.175(10) ?
    N3 O3 . 1.219(10) ?
    N3 C11 . 1.477(12) ?
    O1 C2 . 1.349(9) ?
    O1 H1 . 0.8200 ?
    O2 C8 . 1.235(10) ?
    O5 C15 . 1.392(13) ?
    O5 H5 . 0.8200 ?
    C1 C6 . 1.366(11) ?
    C1 C2 . 1.416(12) ?
    C1 C7 . 1.427(12) ?
    C2 C3 . 1.375(12) ?
    C3 C4 . 1.383(12) ?
    C3 H3 . 0.9300 ?
    C4 C5 . 1.348(12) ?
    C4 H4 . 0.9300 ?
    C5 C6 . 1.370(11) ?
    C6 H6 . 0.9300 ?
    C7 H7 . 0.9300 ?
    C8 C9 . 1.481(13) ?
    C9 C10 . 1.370(12) ?
    C9 C14 . 1.387(12) ?
    C10 C11 . 1.360(12) ?
    C10 H10 . 0.9300 ?
    C11 C12 . 1.384(13) ?
    C12 C13 . 1.338(13) ?
    C12 H12 . 0.9300 ?
    C13 C14 . 1.393(13) ?
    C13 H13 . 0.9300 ?
    C14 H14 . 0.9300 ?
    C15 H15A . 0.9600 ?
    C15 H15B . 0.9600 ?
    C15 H15C . 0.9600 ?
loop_
    _geom_angle_atom_site_label_1
    _geom_angle_atom_site_label_2
    _geom_angle_atom_site_label_3
    _geom_angle_site_symmetry_1
    _geom_angle_site_symmetry_3
    _geom_angle
    _geom_angle_publ_flag
    C7 N1 N2 . . 117.1(8) ?
    C8 N2 N1 . . 119.9(8) ?
    C8 N2 H2 . . 109(7) ?
    N1 N2 H2 . . 130(7) ?
    O4 N3 O3 . . 123.5(10) ?
    O4 N3 C11 . . 118.9(10) ?
    O3 N3 C11 . . 117.6(9) ?
    C2 O1 H1 . . 109.5 ?
    C15 O5 H5 . . 109.5 ?
    C6 C1 C2 . . 117.8(8) ?
    C6 C1 C7 . . 120.2(8) ?
    C2 C1 C7 . . 122.0(8) ?
    O1 C2 C3 . . 116.6(8) ?
    O1 C2 C1 . . 123.4(8) ?
    C3 C2 C1 . . 120.0(8) ?
    C2 C3 C4 . . 120.5(9) ?
    C2 C3 H3 . . 119.7 ?
    C4 C3 H3 . . 119.7 ?
    C5 C4 C3 . . 118.7(9) ?
    C5 C4 H4 . . 120.6 ?
    C3 C4 H4 . . 120.6 ?
    C4 C5 C6 . . 122.0(9) ?
    C4 C5 Br1 . . 118.2(7) ?
    C6 C5 Br1 . . 119.7(7) ?
    C1 C6 C5 . . 120.9(8) ?
    C1 C6 H6 . . 119.6 ?
    C5 C6 H6 . . 119.6 ?
    N1 C7 C1 . . 123.7(8) ?
    N1 C7 H7 . . 118.2 ?
    C1 C7 H7 . . 118.2 ?
    O2 C8 N2 . . 122.4(9) ?
    O2 C8 C9 . . 119.9(8) ?
    N2 C8 C9 . . 117.7(8) ?
    C10 C9 C14 . . 119.5(9) ?
    C10 C9 C8 . . 116.8(8) ?
    C14 C9 C8 . . 123.7(9) ?
    C11 C10 C9 . . 119.1(9) ?
    C11 C10 H10 . . 120.4 ?
    C9 C10 H10 . . 120.4 ?
    C10 C11 C12 . . 122.3(9) ?
    C10 C11 N3 . . 119.4(9) ?
    C12 C11 N3 . . 118.3(9) ?
    C13 C12 C11 . . 118.4(10) ?
    C13 C12 H12 . . 120.8 ?
    C11 C12 H12 . . 120.8 ?
    C12 C13 C14 . . 121.1(10) ?
    C12 C13 H13 . . 119.5 ?
    C14 C13 H13 . . 119.5 ?
    C9 C14 C13 . . 119.5(10) ?
    C9 C14 H14 . . 120.2 ?
    C13 C14 H14 . . 120.2 ?
    O5 C15 H15A . . 109.5 ?
    O5 C15 H15B . . 109.5 ?
    H15A C15 H15B . . 109.5 ?
    O5 C15 H15C . . 109.5 ?
    H15A C15 H15C . . 109.5 ?
    H15B C15 H15C . . 109.5 ?
loop_
    _geom_hbond_atom_site_label_D
    _geom_hbond_atom_site_label_H
    _geom_hbond_atom_site_label_A
    _geom_hbond_site_symmetry_A
    _geom_hbond_distance_DH
    _geom_hbond_distance_HA
    _geom_hbond_distance_DA
    _geom_hbond_angle_DHA
    N2 H2 O5 1_655 0.901(10) 2.04(5) 2.854(10) 150(9)
    O5 H5 O2 . 0.82 1.90 2.701(10) 166.3
    O1 H1 N1 . 0.82 1.99 2.700(10) 144.3
