# Supplementary material for: N′-(5-Bromo-2-hy­droxy­benzyl­idene)-3-nitro­benzohydrazide methanol mono­solvate
Source: Acta Crystallogr Sect E Struct Rep Online. 2011 Oct 22;67(Pt 11):o3002. doi: 10.1107/S1600536811042553 (PMC3247402; doi:10.1107/S1600536811042553)
Supplement: Supplementary file 2 [file e-67-o3002-Isup2.hkl]

# 
# h,k,l, Fc-squared, Fo-squared, sigma(Fo-squared) and status flag 
# 
data_I
_shelx_title ' 1   P-1' 
_shelx_refln_list_code          4 
_shelx_F_calc_maximum      187.72 
_exptl_crystal_F_000       400.00 
_reflns_d_resolution_high  0.7830 
 
loop_ 
 _symmetry_equiv_pos_as_xyz 
 'x, y, z' 
 '-x, -y, -z' 
 
_cell_length_a     6.7010 
_cell_length_b     9.4920 
_cell_length_c    13.0110 
_cell_angle_alpha 105.866 
_cell_angle_beta   92.535 
_cell_angle_gamma  94.496 
 
_shelx_F_squared_multiplier     1.000 
 
loop_ 
 _refln_index_h 
 _refln_index_k 
 _refln_index_l 
 _refln_F_squared_calc 
 _refln_F_squared_meas 
 _refln_F_squared_sigma 
 _refln_observed_status 
   1   0   0       29.06       37.97      6.85 o 
   2   0   0     2364.50     2419.74     91.22 o 
   3   0   0     1200.09     1193.28     55.55 o 
   4   0   0       22.24      -28.97     22.69 o 
   5   0   0      225.83      310.66     40.43 o 
   6   0   0      370.33      345.48     53.70 o 
   7   0   0        2.08      -12.82     43.42 o 
  -7   1   0        4.96      -60.16     68.66 o 
  -6   1   0      252.24      301.09     49.79 o 
  -5   1   0      239.86      306.31     31.08 o 
  -4   1   0      230.18      270.89     25.69 o 
  -3   1   0     2631.42     2524.97     97.31 o 
  -2   1   0     2814.29     3246.82    121.56 o 
  -1   1   0        3.02       15.63      8.23 o 
   0   1   0      101.25       84.64      9.86 o 
   1   1   0     5412.82     4919.82    227.46 o 
   2   1   0     1121.82      991.90     50.58 o 
   3   1   0      720.31      821.51     46.02 o 
   4   1   0      427.26      342.83     29.08 o 
   5   1   0      398.30      468.19     46.08 o 
   6   1   0       86.46       62.19     35.53 o 
   7   1   0       62.50       78.60     42.79 o 
   8   1   0       70.38       64.58     65.60 o 
  -8   2   0       36.62      209.38     78.86 o 
  -7   2   0        8.94       -0.68     78.52 o 
  -6   2   0      209.69      221.62     78.86 o 
  -5   2   0      517.09      513.85     41.47 o 
  -4   2   0      660.79      641.75     33.64 o 
  -3   2   0      976.41     1098.82     57.50 o 
  -2   2   0     3153.23     3567.14    164.41 o 
  -1   2   0     7191.25     9507.64    543.51 o 
   0   2   0       51.68       60.52      8.09 o 
   1   2   0     1622.17     1334.81    134.60 o 
   2   2   0     4847.17     4109.73    193.13 o 
   3   2   0      328.43      312.52     26.00 o 
   4   2   0        4.24       -9.56     20.65 o 
   5   2   0      255.92      221.50     36.52 o 
   6   2   0       27.76       31.37     34.54 o 
   7   2   0       86.91       40.23     42.92 o 
   8   2   0        2.57       -8.16     59.48 o 
  -8   3   0       23.58      -58.80     94.15 o 
  -7   3   0       78.96      112.31    116.08 o 
  -6   3   0       99.31      119.55     35.74 o 
  -5   3   0      290.08      353.85     36.95 o 
  -4   3   0     1293.35     1221.04     54.03 o 
  -3   3   0     1039.72     1267.53     63.32 o 
  -2   3   0     2565.10     3234.67    122.64 o 
  -1   3   0     6550.59     7519.59    391.74 o 
   0   3   0     1261.72     1224.33     47.84 o 
   1   3   0       74.69       88.18     11.13 o 
   2   3   0      235.01      211.49     23.19 o 
   3   3   0      567.60      481.18     33.04 o 
   4   3   0       91.76       94.97     29.41 o 
   5   3   0      189.95      169.74     36.34 o 
   6   3   0       47.41       86.46     39.53 o 
   7   3   0       16.23       38.31     43.00 o 
   8   3   0        0.72       12.92     57.10 o 
  -7   4   0      331.79      256.29     81.92 o 
  -6   4   0        2.40        2.38     61.86 o 
  -5   4   0      489.64      532.28    102.48 o 
  -4   4   0      342.74      424.31     82.49 o 
  -3   4   0      485.96      470.26     28.80 o 
  -2   4   0     4184.10     5724.22    213.62 o 
  -1   4   0       57.98       80.00     12.53 o 
   0   4   0     1694.57     1564.68     61.48 o 
   1   4   0     1571.60     1427.13     56.55 o 
   2   4   0      392.76      413.22     20.89 o 
   3   4   0      237.87      389.22     38.43 o 
   4   4   0     2153.69     1664.65    206.32 o 
   5   4   0        1.69       15.03     32.87 o 
   6   4   0        9.55      -44.06     35.68 o 
   7   4   0        6.60      -80.05     53.36 o 
  -8   5   0        6.44      -35.69    124.06 o 
  -7   5   0       66.16       79.53     63.68 o 
  -6   5   0      325.79      429.36     67.62 o 
  -5   5   0      286.78      428.55     59.70 o 
  -4   5   0       20.02       -5.30     36.58 o 
  -3   5   0     1360.33     1329.83     73.90 o 
  -2   5   0     1531.04     1606.62     83.71 o 
  -1   5   0      100.75      136.32     15.15 o 
   0   5   0      284.33      365.96     65.24 o 
   1   5   0      993.02      857.70     37.75 o 
   2   5   0      178.58      213.03     40.62 o 
   3   5   0       43.32       77.65     27.48 o 
   4   5   0       15.00       21.87     33.41 o 
   5   5   0       56.11       52.30     37.72 o 
   6   5   0       97.20      150.01     65.43 o 
   7   5   0       13.80       34.33     64.92 o 
  -7   6   0       31.30      -20.70     63.61 o 
  -6   6   0      290.89      329.31     66.00 o 
  -5   6   0      276.26      212.56     54.15 o 
  -4   6   0      856.48      791.00     58.39 o 
  -3   6   0      144.79      223.47     43.41 o 
  -2   6   0      727.16      790.77     52.77 o 
  -1   6   0     1945.45     1954.07     99.59 o 
   0   6   0       10.19       -2.67     44.87 o 
   1   6   0        9.87        9.51     16.22 o 
   2   6   0      240.96      306.71     35.96 o 
   3   6   0      132.02      202.94     43.00 o 
   4   6   0       39.14       -3.15     36.66 o 
   5   6   0        8.78       -5.68     42.54 o 
   6   6   0        2.49      -24.67     47.98 o 
  -7   7   0      112.80       52.64     66.27 o 
  -6   7   0       14.71      -33.06     56.27 o 
  -5   7   0      229.06      162.96     79.20 o 
  -4   7   0      343.38      365.62     58.61 o 
  -3   7   0      604.75      744.43    154.49 o 
  -2   7   0       71.33       62.83     41.71 o 
  -1   7   0      471.51      635.69     76.99 o 
   0   7   0      291.47      336.72     43.88 o 
   1   7   0       84.01       17.00     55.40 o 
   2   7   0       38.53       27.19     29.26 o 
   3   7   0      142.89      199.83     41.06 o 
   4   7   0       56.33       31.85     41.37 o 
   5   7   0       10.37      -13.07     46.61 o 
   6   7   0        0.03      -49.21     53.07 o 
  -6   8   0      133.31       80.87     63.70 o 
  -5   8   0      110.00      108.75     58.69 o 
  -4   8   0      613.21      732.20     78.86 o 
  -3   8   0      648.12      623.12     70.25 o 
  -2   8   0       15.08      -40.94     44.97 o 
  -1   8   0        8.07       -3.22     41.57 o 
   0   8   0        2.75       12.38     37.14 o 
   1   8   0      175.63      126.44     67.64 o 
   2   8   0      178.47      188.99     75.80 o 
   3   8   0        6.46      -12.92     75.80 o 
   4   8   0        6.76       73.08     86.34 o 
   5   8   0       37.96       26.57     49.33 o 
  -6   9   0      109.15       80.63     70.73 o 
  -5   9   0      213.77      205.62     69.07 o 
  -4   9   0       46.32       15.73     64.41 o 
  -3   9   0       46.58      -25.66     55.50 o 
  -2   9   0      319.31      351.70     64.83 o 
  -1   9   0       61.24       65.93     51.68 o 
   0   9   0       52.83      122.71     78.52 o 
   1   9   0      138.54       31.27     76.14 o 
   2   9   0       67.17       34.33     75.80 o 
   3   9   0        6.23      -61.52     82.60 o 
   4   9   0        6.04      -82.26     93.81 o 
  -5  10   0      107.22      -33.15     83.28 o 
  -4  10   0      175.64       60.55     70.94 o 
  -3  10   0       81.89       80.70     67.40 o 
  -2  10   0      102.93       60.25     62.15 o 
  -1  10   0      134.13      190.69     98.57 o 
   0  10   0       64.64      -34.33     82.94 o 
   1  10   0        0.57      -22.09     88.38 o 
   2  10   0        1.08       38.75     89.73 o 
   3  10   0       43.70       37.73     99.93 o 
  -3  11   0       94.77       63.35     73.58 o 
  -2  11   0       10.57      -57.74     64.47 o 
  -1  11   0        5.85       -1.70    106.39 o 
   0  11   0       44.36      100.27    105.71 o 
   1  11   0       22.99      138.00    106.05 o 
   2  11   0        5.43      143.10    106.39 o 
  -2 -11   1        3.04       -0.34     99.93 o 
  -1 -11   1       16.42      -45.89     93.81 o 
   0 -11   1       66.62       87.02    101.97 o 
   1 -11   1        7.38       12.58     98.57 o 
   2 -11   1       51.67       42.85     64.12 o 
   3 -11   1      160.90      183.33     76.97 o 
  -3 -10   1       32.21      107.41    100.61 o 
  -2 -10   1        0.61      126.10     88.38 o 
  -1 -10   1        0.62      -26.51     85.66 o 
   0 -10   1      166.95      211.08     84.98 o 
   1 -10   1      155.14      129.16     93.81 o 
   2 -10   1       35.12      -75.70     54.52 o 
   3 -10   1      103.72       36.83     66.41 o 
   4 -10   1      192.22      160.25     72.25 o 
   5 -10   1      111.91       66.58     71.96 o 
  -4  -9   1        0.25       25.49     91.43 o 
  -3  -9   1       32.91       13.60     85.32 o 
  -2  -9   1      138.55      224.00     80.22 o 
  -1  -9   1       16.46       47.59     69.00 o 
   0  -9   1        2.19       41.81     71.72 o 
   1  -9   1       55.74       49.38     62.03 o 
   2  -9   1      666.78      775.89    121.35 o 
   3  -9   1       23.69       29.36     57.44 o 
   4  -9   1       60.24       28.31     58.50 o 
   5  -9   1      220.40      150.78     67.56 o 
   6  -9   1       53.06      -30.19     83.45 o 
  -5  -8   1       68.85      108.79     53.44 o 
  -4  -8   1       17.42      -85.66     80.22 o 
  -3  -8   1      133.91      193.75     84.30 o 
  -2  -8   1       64.11       63.22     65.60 o 
  -1  -8   1     1051.36      783.48     83.62 o 
   0  -8   1      118.50      151.93     38.12 o 
   1  -8   1     1951.45     1921.86    185.76 o 
   2  -8   1       36.47       93.02     47.94 o 
   3  -8   1      339.69      368.35     60.49 o 
   4  -8   1      146.98      141.23     54.93 o 
   5  -8   1       34.44       12.32     54.47 o 
   6  -8   1      143.72       61.87     62.57 o 
  -6  -7   1       28.75      -52.65     51.26 o 
  -5  -7   1       12.34      -41.14     41.44 o 
  -4  -7   1       38.56       35.50     39.99 o 
  -3  -7   1      119.87      118.19     37.41 o 
  -2  -7   1        9.13       16.42     27.67 o 
  -1  -7   1      250.41      201.56     63.22 o 
   0  -7   1     1016.42      937.47     55.84 o 
   1  -7   1      927.58      857.55     55.12 o 
   2  -7   1      232.65      377.10     50.34 o 
   3  -7   1      297.99      354.56     53.52 o 
   4  -7   1      377.67      528.81     62.82 o 
   5  -7   1       56.09       25.70     49.34 o 
   6  -7   1       21.26       41.66     56.08 o 
   7  -7   1      150.81      123.02     68.63 o 
  -6  -6   1       13.89      -15.38     44.74 o 
  -5  -6   1       13.45       14.71     39.09 o 
  -4  -6   1       23.99        0.63     35.40 o 
  -3  -6   1      384.36      386.00     39.11 o 
  -2  -6   1      136.23      170.67     30.43 o 
  -1  -6   1      142.10      171.93     26.74 o 
   0  -6   1     1045.55     1022.49     88.04 o 
   1  -6   1     1088.12     1103.45     62.67 o 
   2  -6   1      870.52      897.55     65.09 o 
   3  -6   1      346.84      600.52     68.49 o 
   4  -6   1      377.75      467.74     54.62 o 
   5  -6   1      487.61      604.63     66.54 o 
   6  -6   1       28.39       52.91     55.13 o 
   7  -6   1       10.06      -65.98     60.81 o 
  -7  -5   1       16.78        8.75     48.97 o 
  -6  -5   1       96.25      138.63     78.35 o 
  -5  -5   1      323.79      309.34     47.14 o 
  -4  -5   1      149.38      252.08     39.04 o 
  -3  -5   1      239.88      302.05     37.39 o 
  -2  -5   1     1078.86      914.89     84.64 o 
  -1  -5   1      264.77      263.88     20.06 o 
   0  -5   1        7.53       34.12     11.64 o 
   1  -5   1      746.77      729.06     64.92 o 
   2  -5   1     2064.13     2348.53    115.25 o 
   3  -5   1      736.29      745.62     49.58 o 
   4  -5   1       54.50       53.35     36.16 o 
   5  -5   1       98.70       19.17     41.37 o 
   6  -5   1       73.74       35.45     52.33 o 
   7  -5   1       20.42       -4.89     59.15 o 
  -7  -4   1        3.26        0.36     44.57 o 
  -6  -4   1       39.49      -24.82     37.10 o 
  -5  -4   1      108.60      119.77     35.86 o 
  -4  -4   1       93.81      127.98     30.92 o 
  -3  -4   1      332.84      371.71     32.29 o 
  -2  -4   1       16.42       22.05     16.61 o 
  -1  -4   1    11744.34    11684.63    455.24 o 
   0  -4   1      581.66      610.72     34.31 o 
   1  -4   1     1237.00     1619.13     79.72 o 
   2  -4   1     2643.46     3069.65    117.03 o 
   3  -4   1     2240.98     2435.59     95.61 o 
   4  -4   1      323.20      400.24     33.76 o 
   5  -4   1     1413.02     1281.96     75.35 o 
   6  -4   1       30.39      -14.96     60.50 o 
   7  -4   1      149.43      184.23     74.78 o 
  -7  -3   1       55.17       62.12     41.25 o 
  -6  -3   1       23.89        1.16     34.01 o 
  -5  -3   1        0.90      -40.25     29.65 o 
  -4  -3   1      420.68      398.85     32.69 o 
  -3  -3   1     1483.87     1248.12     69.00 o 
  -2  -3   1      509.72      446.00     28.42 o 
  -1  -3   1      339.58      310.25     15.87 o 
   0  -3   1     4641.97     4640.33    171.16 o 
   1  -3   1     1852.14     2085.22    131.88 o 
   2  -3   1       90.01      121.17     23.45 o 
   3  -3   1      158.75      159.05     19.31 o 
   4  -3   1      461.43      515.67    115.40 o 
   5  -3   1      680.19      675.02     38.43 o 
   6  -3   1       28.82       32.28     42.63 o 
   7  -3   1      117.06       76.14     83.62 o 
  -7  -2   1       25.82       20.06     39.85 o 
  -6  -2   1       97.73      124.18     37.77 o 
  -5  -2   1      146.68      172.12     37.39 o 
  -4  -2   1        2.87      -17.37     20.33 o 
  -3  -2   1     1911.35     1632.10    122.71 o 
  -2  -2   1     1691.75     1556.77     76.87 o 
  -1  -2   1       40.38       48.83     10.24 o 
   0  -2   1     1458.45     1665.42    150.75 o 
   1  -2   1     2582.04     3108.13    203.09 o 
   2  -2   1      900.24      941.16     46.15 o 
   3  -2   1      244.38      348.62     24.50 o 
   4  -2   1      493.64      395.81     25.06 o 
   5  -2   1      325.85      385.87     42.56 o 
   6  -2   1      342.62      437.15    106.73 o 
   7  -2   1        3.44      -18.70     43.32 o 
  -8  -1   1       28.96       50.65     78.52 o 
  -7  -1   1       71.37       18.69     66.96 o 
  -6  -1   1      112.67      147.12     41.81 o 
  -5  -1   1      351.23      450.59     70.87 o 
  -4  -1   1      257.42      254.08     28.80 o 
  -3  -1   1      201.56      273.10     47.71 o 
  -2  -1   1     9097.87     8368.83    440.18 o 
  -1  -1   1     7675.32     7036.87    378.65 o 
   1  -1   1       18.74       41.32      7.27 o 
   2  -1   1      443.72      464.87     21.42 o 
   3  -1   1      823.93      802.42     35.43 o 
   4  -1   1       34.10       34.94     17.45 o 
   5  -1   1       11.36        8.55     22.46 o 
   6  -1   1      380.72      347.17     49.65 o 
   7  -1   1       51.57       60.16     64.92 o 
  -8   0   1       64.69       72.06     84.64 o 
  -7   0   1       41.41      -22.09     68.66 o 
  -6   0   1       21.98       13.30     50.82 o 
  -5   0   1      292.72      350.84     42.61 o 
  -4   0   1     2148.85     1991.39     79.62 o 
  -3   0   1      217.82      306.07     24.79 o 
  -2   0   1      357.86      372.60     18.41 o 
  -1   0   1     1379.27     1329.48     50.33 o 
   1   0   1     2603.48     2644.81    117.12 o 
   2   0   1      184.73      213.24     19.91 o 
   3   0   1     2869.48     3068.34    147.25 o 
   4   0   1      800.52      756.95     46.24 o 
   5   0   1      128.32      185.75     35.51 o 
   6   0   1      107.98      114.00     40.34 o 
   7   0   1       37.83       83.96     59.48 o 
   8   0   1        5.82      -44.19     68.32 o 
  -8   1   1       19.47      189.50     75.97 o 
  -7   1   1      136.25      126.99     71.89 o 
  -6   1   1      272.20      250.51     76.14 o 
  -5   1   1        2.92       15.42     29.87 o 
  -4   1   1      864.70      900.58     51.49 o 
  -3   1   1     2055.58     2141.22    102.42 o 
  -2   1   1     1456.00     1514.70     59.16 o 
  -1   1   1      114.95      184.41     26.08 o 
   0   1   1      873.40      841.13     45.86 o 
   1   1   1     2794.72     2494.35     92.64 o 
   2   1   1      170.58      172.27     18.01 o 
   3   1   1        1.66       12.69     11.56 o 
   4   1   1      114.67      143.22     19.70 o 
   5   1   1      387.27      438.32     84.98 o 
   6   1   1       60.80       45.72     35.47 o 
   7   1   1        0.33       -3.74     58.12 o 
   8   1   1        6.58       49.97     66.28 o 
  -8   2   1       70.35      140.92     89.39 o 
  -7   2   1       90.13      122.22     52.52 o 
  -6   2   1       10.54       24.22     32.41 o 
  -5   2   1     1470.69     1390.09     62.49 o 
  -4   2   1       49.14       49.98     21.95 o 
  -3   2   1     1043.20     1145.19     48.40 o 
  -2   2   1     5220.59     6348.83    235.05 o 
  -1   2   1      524.26      646.49     61.85 o 
   0   2   1      416.57      516.05     27.30 o 
   1   2   1      935.54      788.09     31.80 o 
   2   2   1      262.93      223.53     18.80 o 
   3   2   1      437.77      373.70     22.80 o 
   4   2   1       69.55       95.75     25.69 o 
   5   2   1       34.34       35.64     28.75 o 
   6   2   1      161.48      201.04     40.54 o 
   7   2   1       61.55       -7.82     52.35 o 
   8   2   1        0.47        1.36     61.86 o 
  -8   3   1       54.74        6.80    100.95 o 
  -7   3   1        9.29       33.57     88.04 o 
  -6   3   1      180.87      314.49     47.85 o 
  -5   3   1      325.86      485.20     42.18 o 
  -4   3   1     1130.45     1144.37     51.86 o 
  -3   3   1      719.26      853.81     46.45 o 
  -2   3   1      686.17      818.07     36.44 o 
  -1   3   1      824.19      766.14     33.79 o 
   0   3   1      634.61      606.87     27.11 o 
   1   3   1      122.45      162.56     14.89 o 
   2   3   1      138.08      164.64     14.87 o 
   3   3   1      833.26      608.95     38.57 o 
   4   3   1      386.45      393.92     36.33 o 
   5   3   1      151.68      179.22     36.74 o 
   6   3   1       56.98       91.43     38.31 o 
   7   3   1        5.80       36.71     54.38 o 
  -7   4   1      115.05       97.89     76.48 o 
  -6   4   1      652.61      730.45    101.29 o 
  -5   4   1      577.67      617.43    162.13 o 
  -4   4   1     1325.63     1216.61     55.31 o 
  -3   4   1      147.37      174.52     22.73 o 
  -2   4   1        3.75      -10.89     15.74 o 
  -1   4   1      139.91      225.56     21.36 o 
   0   4   1     1245.78     1235.41     50.39 o 
   1   4   1      120.51      219.63     18.88 o 
   2   4   1      184.14      216.98     18.85 o 
   3   4   1       64.20       52.09     24.40 o 
   4   4   1      871.84      743.21     74.44 o 
   5   4   1      109.73      128.49     38.17 o 
   6   4   1        8.26        5.58     38.46 o 
   7   4   1        1.36       38.41     62.88 o 
  -7   5   1      117.32       60.71    104.52 o 
  -6   5   1      518.33      613.72     77.33 o 
  -5   5   1      138.27      119.37     50.03 o 
  -4   5   1       23.70       -1.70     37.10 o 
  -3   5   1      592.37      576.37     43.34 o 
  -2   5   1      353.87      435.83     63.11 o 
  -1   5   1      808.08      878.80     40.25 o 
   0   5   1       81.58       73.88     16.36 o 
   1   5   1      291.99      325.77     25.34 o 
   2   5   1     1225.70     1264.93     77.16 o 
   3   5   1        3.18       17.98     27.74 o 
   4   5   1       70.85       99.96     37.77 o 
   5   5   1      158.75      218.04     47.25 o 
   6   5   1        5.14       13.94     54.72 o 
   7   5   1        1.22        8.84     59.14 o 
  -7   6   1        1.65      -94.92     63.28 o 
  -6   6   1       74.39      138.53     59.84 o 
  -5   6   1      240.17      256.14     54.86 o 
  -4   6   1      561.38      716.18     66.78 o 
  -3   6   1       41.73      103.26     39.92 o 
  -2   6   1      263.39      386.79     47.86 o 
  -1   6   1      803.84      684.86     47.37 o 
   0   6   1      202.78      270.52     26.06 o 
   1   6   1       87.14      116.43     21.89 o 
   2   6   1      480.79      447.95     39.92 o 
   3   6   1       92.65      116.71     36.51 o 
   4   6   1       12.63       18.22     42.66 o 
   5   6   1        0.26      -22.06     40.61 o 
   6   6   1        0.78      -26.85     56.42 o 
  -7   7   1      114.53      121.11     72.59 o 
  -6   7   1        1.02      -13.77     54.23 o 
  -5   7   1      188.07      112.26     53.59 o 
  -4   7   1      177.97      183.42     51.16 o 
  -3   7   1      421.35      485.56     59.72 o 
  -2   7   1       61.81       73.04     43.53 o 
  -1   7   1      725.39      743.49     54.55 o 
   0   7   1      258.58      378.07     48.97 o 
   1   7   1      171.20      148.54     62.54 o 
   2   7   1        1.83      -55.95     38.92 o 
   3   7   1       10.59       28.01     39.77 o 
   4   7   1       96.01      109.35     42.36 o 
   5   7   1        2.06      -25.69     55.74 o 
   6   7   1        2.50       16.32     61.52 o 
  -6   8   1      197.09      102.21     83.45 o 
  -5   8   1       30.61      -26.10     54.01 o 
  -4   8   1       18.26       56.20     52.95 o 
  -3   8   1      458.83      455.94     65.46 o 
  -2   8   1      242.50      275.46     57.15 o 
  -1   8   1        0.11       43.95     47.45 o 
   0   8   1      477.38      617.44     62.22 o 
   1   8   1       73.18       29.23     71.72 o 
   2   8   1      148.06      124.06     76.82 o 
   3   8   1        2.55       -2.04     80.90 o 
   4   8   1        8.79       44.53     92.45 o 
   5   8   1        6.55       63.11     51.57 o 
  -5   9   1      170.60      114.27     69.29 o 
  -4   9   1       28.90      -83.99     56.00 o 
  -3   9   1       95.86       35.36     84.64 o 
  -2   9   1      299.77      283.32     64.48 o 
  -1   9   1       70.09       68.24     54.51 o 
   0   9   1      106.32      148.88     88.38 o 
   1   9   1       40.06       -8.84     79.54 o 
   2   9   1       54.01      184.57     90.75 o 
   3   9   1       49.33       72.74     93.13 o 
   4   9   1        0.16        0.68     97.55 o 
  -4  10   1      126.29       78.04     77.33 o 
  -3  10   1       31.00      -25.35     66.39 o 
  -2  10   1       10.84       40.54     63.88 o 
  -1  10   1      113.55       80.22    107.41 o 
   0  10   1      153.60       20.73     90.41 o 
   1  10   1        5.71       21.75     96.87 o 
   2  10   1       22.14      -11.56     91.43 o 
   3  10   1       37.60       -1.36     98.57 o 
  -3  11   1      185.35       16.67     73.12 o 
  -2  11   1       53.51       47.54     71.95 o 
  -1  11   1       69.44      117.95    116.25 o 
   0  11   1       11.40       17.68    109.79 o 
   1  11   1       92.60      111.49    112.85 o 
  -2 -11   2       10.88      110.81     98.91 o 
  -1 -11   2       86.72       12.58     90.75 o 
   0 -11   2       76.42       13.94     96.87 o 
   1 -11   2        4.94       25.83     93.13 o 
   2 -11   2       35.00       14.42     62.55 o 
   3 -11   2      127.55       51.70     71.20 o 
   4 -11   2       32.32      -45.35     70.44 o 
  -4 -10   2       22.30      139.02    108.09 o 
  -3 -10   2       28.07      130.18     98.91 o 
  -2 -10   2        0.72      -57.10     80.22 o 
  -1 -10   2        4.43      -22.09     77.84 o 
   0 -10   2       78.39      194.77     91.43 o 
   1 -10   2      138.44      175.50     54.73 o 
   2 -10   2        0.43      -75.07     53.84 o 
   3 -10   2       31.13      -69.68     59.73 o 
   4 -10   2      205.23       82.64    144.97 o 
   5 -10   2       36.79      -64.35     67.67 o 
  -5  -9   2        4.00       99.93    111.83 o 
  -4  -9   2        0.92      -31.61     89.39 o 
  -3  -9   2       35.35       23.79     81.24 o 
  -2  -9   2      216.61      239.29     83.62 o 
  -1  -9   2       21.47      -46.91     63.90 o 
   0  -9   2       58.03       48.95     67.30 o 
   1  -9   2      269.05      333.21     54.39 o 
   2  -9   2      409.09      500.98     97.04 o 
   3  -9   2        8.50       -1.16     82.26 o 
   4  -9   2       57.13      -56.08     56.50 o 
   5  -9   2      130.16      160.57     66.78 o 
   6  -9   2       59.27       48.79     67.99 o 
  -5  -8   2       21.65       -2.28     49.36 o 
  -4  -8   2        0.38       43.51     80.22 o 
  -3  -8   2        2.45        0.00     67.98 o 
  -2  -8   2       37.33      130.86     67.64 o 
  -1  -8   2      162.33      100.27     60.50 o 
   0  -8   2      781.27      728.57     89.05 o 
   1  -8   2      242.26      299.44     48.24 o 
   2  -8   2      317.30      412.72     55.92 o 
   3  -8   2      341.31      302.52     56.22 o 
   4  -8   2       19.98        4.98     48.73 o 
   5  -8   2        4.28      -34.88     51.37 o 
   6  -8   2      232.08      120.95     62.56 o 
  -6  -7   2        0.51      -53.25     50.34 o 
  -5  -7   2       38.24       43.35     45.86 o 
  -4  -7   2       17.20       83.08     58.80 o 
  -3  -7   2       78.55       90.69     35.63 o 
  -2  -7   2        0.99      -33.65     49.63 o 
  -1  -7   2      326.78      294.02     64.92 o 
   0  -7   2      899.99      794.65     49.01 o 
   1  -7   2      123.34      183.75     38.66 o 
   2  -7   2       68.50      101.71     37.95 o 
   3  -7   2      448.27      580.71     59.62 o 
   4  -7   2      432.01      471.12     59.42 o 
   5  -7   2       34.39      -32.65     45.22 o 
   6  -7   2       68.92        0.69     52.36 o 
   7  -7   2       46.49       59.14     85.66 o 
  -7  -6   2       13.02      108.09     99.93 o 
  -6  -6   2       17.13       24.87     43.75 o 
  -5  -6   2       45.96       54.19     40.86 o 
  -4  -6   2      287.35      327.29     45.76 o 
  -3  -6   2       81.63      100.69     32.82 o 
  -2  -6   2       77.91      102.61     28.73 o 
  -1  -6   2        1.25      -11.20     14.11 o 
   0  -6   2      252.83      249.47     43.51 o 
   1  -6   2      897.35      866.74     66.96 o 
   2  -6   2      107.16      214.07     36.42 o 
   3  -6   2        0.32       -6.11     29.79 o 
   4  -6   2      122.42       95.00     40.14 o 
   5  -6   2      349.33      375.19     56.43 o 
   6  -6   2       37.18        6.39     49.75 o 
   7  -6   2       18.84       -8.50     79.88 o 
  -7  -5   2        0.42       23.11     82.94 o 
  -6  -5   2        4.54       25.90     41.78 o 
  -5  -5   2       18.49       50.23     36.45 o 
  -4  -5   2       64.73       60.13     31.87 o 
  -3  -5   2      889.87      860.21    121.86 o 
  -2  -5   2      652.58      639.21     50.48 o 
  -1  -5   2      238.60      245.33     18.59 o 
   0  -5   2       33.69       31.44     18.73 o 
   1  -5   2       25.88       21.61     22.21 o 
   2  -5   2     2117.16     2171.37    106.74 o 
   3  -5   2      161.96      204.44     74.78 o 
   4  -5   2       32.19       40.87     33.73 o 
   5  -5   2      685.38      733.07    173.35 o 
   6  -5   2      454.04      669.42     71.66 o 
   7  -5   2       23.02       14.62     73.42 o 
  -7  -4   2       11.93      108.09     77.84 o 
  -6  -4   2       20.30       10.17     35.95 o 
  -5  -4   2      554.08      594.54     51.22 o 
  -4  -4   2       14.52       12.64     25.96 o 
  -3  -4   2       13.28       23.15     21.38 o 
  -2  -4   2        7.97        6.08      9.91 o 
  -1  -4   2      833.88      703.74     39.55 o 
   0  -4   2      511.92      479.18     29.38 o 
   1  -4   2       12.73       -7.33     21.07 o 
   2  -4   2      407.96      709.93    123.39 o 
   3  -4   2     1610.38     1626.69     83.17 o 
   4  -4   2     1008.81      972.38     45.68 o 
   5  -4   2      223.15      365.70     50.76 o 
   6  -4   2       33.18       44.84     46.68 o 
  -8  -3   2        7.61      -76.82     75.12 o 
  -7  -3   2       36.50       11.90     68.66 o 
  -6  -3   2        0.50       17.43     34.93 o 
  -5  -3   2      230.20      270.64     65.77 o 
  -4  -3   2      272.84      324.02     36.92 o 
  -3  -3   2      375.01      333.63     45.38 o 
  -2  -3   2       95.41       94.42     18.61 o 
  -1  -3   2       12.35        7.37     12.07 o 
   0  -3   2      827.59      711.20     47.16 o 
   1  -3   2     1852.53     2078.68     97.78 o 
   2  -3   2      437.54      456.93     22.60 o 
   3  -3   2      474.70      504.58     26.69 o 
   4  -3   2     1279.55     1122.71     59.61 o 
   5  -3   2      780.44      715.21     39.14 o 
   6  -3   2       10.67      -12.36     30.70 o 
  -8  -2   2        8.51       96.64    105.37 o 
  -7  -2   2        1.75       48.95     67.30 o 
  -6  -2   2      232.83      189.60     47.93 o 
  -5  -2   2       12.19        2.59     28.48 o 
  -4  -2   2        2.81      -13.57     32.12 o 
  -3  -2   2     1809.49     1573.09    123.05 o 
  -2  -2   2       24.07       11.76     16.83 o 
  -1  -2   2     4087.43     3730.18    303.70 o 
   0  -2   2      788.97      796.51     61.56 o 
   1  -2   2      269.15      295.51     14.53 o 
   2  -2   2      927.85     1018.90     41.58 o 
   3  -2   2        3.65        1.12     12.61 o 
   4  -2   2        2.98      -25.78     17.19 o 
   5  -2   2      467.16      508.17     58.72 o 
   6  -2   2      249.18      201.69     45.54 o 
   7  -2   2        9.98      -32.29     57.78 o 
   8  -2   2       21.90      -17.00     70.36 o 
  -8  -1   2        0.44       69.95    106.73 o 
  -7  -1   2        2.18      -25.15     67.64 o 
  -6  -1   2      160.22      197.14     65.60 o 
  -5  -1   2      151.81       67.64     49.29 o 
  -4  -1   2      141.53      141.95     19.57 o 
  -3  -1   2        2.04      -16.41     11.70 o 
  -2  -1   2     2861.08     2657.14    121.76 o 
  -1  -1   2      976.27      822.06     32.31 o 
   0  -1   2      109.25      112.18      6.85 o 
   1  -1   2      180.20      191.86     13.10 o 
   2  -1   2     2466.15     2649.02    125.15 o 
   3  -1   2     1790.13     1729.85     86.13 o 
   4  -1   2      922.30      930.73     53.43 o 
   5  -1   2       59.10       17.24     30.63 o 
   6  -1   2       85.38      107.87     39.56 o 
   7  -1   2      284.37      222.98     73.42 o 
   8  -1   2       10.87      -22.43     69.34 o 
  -8   0   2       19.47      119.89     58.37 o 
  -7   0   2      179.13      164.59     52.68 o 
  -6   0   2       22.63      -60.50     57.44 o 
  -5   0   2      139.29      223.32     62.20 o 
  -4   0   2      980.78      973.42     88.21 o 
  -3   0   2     1193.25     1191.46     49.47 o 
  -2   0   2      468.47      492.63     22.69 o 
  -1   0   2     1479.44     1294.48     49.41 o 
   0   0   2       33.83       57.68     10.20 o 
   1   0   2      381.60      351.68     19.12 o 
   2   0   2      463.78      496.83     22.26 o 
   3   0   2     1940.15     1842.01     71.93 o 
   4   0   2      580.12      481.10     26.75 o 
   5   0   2       58.19       52.92     30.77 o 
   6   0   2        0.54      -23.45     50.65 o 
   7   0   2       58.57       29.23     61.86 o 
   8   0   2        3.91       23.11     74.10 o 
  -8   1   2        0.12       56.80     59.19 o 
  -7   1   2      136.95      191.30     91.26 o 
  -6   1   2      213.59      266.98     58.12 o 
  -5   1   2        2.15       -4.95     24.78 o 
  -4   1   2      767.53      753.75     37.54 o 
  -3   1   2      204.55      251.27     22.69 o 
  -2   1   2      558.40      619.68     27.81 o 
  -1   1   2       20.80       33.36      9.87 o 
   0   1   2       11.13       30.29      8.31 o 
   1   1   2    10149.28     9346.66    342.48 o 
   2   1   2      290.01      257.38     14.53 o 
   3   1   2      483.69      430.04     21.92 o 
   4   1   2      973.49      789.14     36.17 o 
   5   1   2      254.67      199.77     36.45 o 
   6   1   2      160.25      116.93     53.03 o 
   7   1   2       36.98       14.28     56.42 o 
   8   1   2        2.61      -11.90     66.28 o 
  -8   2   2        0.25       40.72     64.92 o 
  -7   2   2        1.44       78.88     96.19 o 
  -6   2   2       62.57       76.67     35.62 o 
  -5   2   2     1003.22      943.70     48.17 o 
  -4   2   2       55.20       63.48     22.33 o 
  -3   2   2       22.96       51.52     17.12 o 
  -2   2   2      607.83      589.86     27.73 o 
  -1   2   2     3065.21     2908.45    109.71 o 
   0   2   2      684.37      736.00     31.09 o 
   1   2   2     2059.78     2087.80     79.36 o 
   2   2   2     1592.03     1354.81     53.60 o 
   3   2   2      564.26      475.95     24.05 o 
   4   2   2        3.62       26.95     24.63 o 
   5   2   2       19.58      -15.74     26.99 o 
   6   2   2       74.04       96.53     52.01 o 
   7   2   2        8.94      -30.93     61.86 o 
   8   2   2        2.10       73.08     71.04 o 
  -8   3   2       38.46        3.06    104.01 o 
  -7   3   2        1.75      101.89     76.31 o 
  -6   3   2       67.43       68.74     36.42 o 
  -5   3   2        5.89      -16.67     27.42 o 
  -4   3   2     1771.61     1628.76     69.11 o 
  -3   3   2     1055.73     1031.64     54.20 o 
  -2   3   2     2808.74     3188.56    121.28 o 
  -1   3   2      868.86      825.42     36.66 o 
   0   3   2     2327.33     2420.47     92.23 o 
   1   3   2      317.89      335.29     19.05 o 
   2   3   2     2322.39     2440.57     93.56 o 
   3   3   2     1068.34      928.78     52.99 o 
   4   3   2       32.32        9.71     26.30 o 
   5   3   2      198.87      270.18     44.02 o 
   6   3   2        0.70      -56.08     45.21 o 
   7   3   2       48.19       29.23     58.46 o 
  -7   4   2       74.30       56.42     77.50 o 
  -6   4   2      128.99      124.74     73.76 o 
  -5   4   2      141.09      212.30     40.43 o 
  -4   4   2      309.54      338.87     34.54 o 
  -3   4   2      909.92      842.01     40.72 o 
  -2   4   2     1293.41     1170.84     50.88 o 
  -1   4   2      812.43      818.44     38.05 o 
   0   4   2     1741.89     1639.54     69.26 o 
   1   4   2     1149.89     1039.93     44.25 o 
   2   4   2      317.50      370.35     40.89 o 
   3   4   2        3.02       13.85     25.64 o 
   4   4   2      470.01      540.53     50.75 o 
   5   4   2       13.36       29.69     36.77 o 
   6   4   2       21.92       26.85     52.01 o 
   7   4   2       25.66      101.97     63.90 o 
  -7   5   2       42.14       -4.81     64.37 o 
  -6   5   2      207.69      265.12     65.08 o 
  -5   5   2      233.37      152.36     55.91 o 
  -4   5   2       60.45       24.61     48.10 o 
  -3   5   2      589.78      489.57     40.41 o 
  -2   5   2     1441.86     1332.78     80.04 o 
  -1   5   2      485.83      570.83     36.58 o 
   0   5   2      364.61      416.41     49.04 o 
   1   5   2     1023.08      947.91     42.85 o 
   2   5   2      263.21      329.26     42.66 o 
   3   5   2       24.76       35.35     31.56 o 
   4   5   2        2.31      -41.32     34.78 o 
   5   5   2      262.81      302.01     53.03 o 
   6   5   2       17.44      -25.15     54.38 o 
   7   5   2        0.86       33.65     66.28 o 
  -7   6   2       11.60      -24.10     65.83 o 
  -6   6   2       39.00       48.95     58.49 o 
  -5   6   2      324.43      402.01     62.72 o 
  -4   6   2      360.85      328.26     51.76 o 
  -3   6   2        1.32      -48.76     35.36 o 
  -2   6   2      254.34      356.79     77.67 o 
  -1   6   2     1386.36     1435.85     79.19 o 
   0   6   2      315.77      341.05     38.18 o 
   1   6   2       26.59        6.20     25.26 o 
   2   6   2      360.66      392.46     51.84 o 
   3   6   2      169.67      168.22     41.25 o 
   4   6   2        4.22      -56.38     45.55 o 
   5   6   2        7.75        5.44     53.36 o 
   6   6   2       13.53        9.18     62.88 o 
  -7   7   2       11.98       -8.19     70.87 o 
  -6   7   2       67.50       60.49     60.59 o 
  -5   7   2      165.47      112.45     54.68 o 
  -4   7   2      151.95      155.68     54.38 o 
  -3   7   2      347.10      370.90     56.47 o 
  -2   7   2        2.96        7.99     42.94 o 
  -1   7   2       21.36      100.20     45.40 o 
   0   7   2     2815.14     2632.26    219.75 o 
   1   7   2      211.22      132.22     69.34 o 
   2   7   2      180.03      175.30     40.75 o 
   3   7   2      134.64      190.65     46.02 o 
   4   7   2        1.38       -3.56     45.58 o 
   5   7   2        4.49       46.23     66.28 o 
  -6   8   2       98.79      106.63     72.74 o 
  -5   8   2       15.58       -5.53     55.07 o 
  -4   8   2       93.27       30.37     53.00 o 
  -3   8   2      336.73      269.98     57.76 o 
  -2   8   2      546.49      509.67     67.38 o 
  -1   8   2        0.26      -71.01     47.34 o 
   0   8   2       97.50      152.50     49.98 o 
   1   8   2       35.05      108.09     81.24 o 
   2   8   2      159.32      128.48     79.54 o 
   3   8   2       10.99       84.98     86.00 o 
   4   8   2       54.38       46.57     95.17 o 
   5   8   2        7.24      -26.17     66.62 o 
  -5   9   2       99.25      -10.13     63.76 o 
  -4   9   2       70.67       50.80     60.93 o 
  -3   9   2      130.36       61.51     58.98 o 
  -2   9   2      285.38      316.38     67.11 o 
  -1   9   2      256.70      346.02     66.53 o 
   0   9   2       10.11      -13.26     88.04 o 
   1   9   2      107.14       49.29     89.05 o 
   2   9   2       46.18      150.58     91.09 o 
   3   9   2       14.29      -19.03     90.07 o 
  -4  10   2      131.08       -7.54    151.94 o 
  -3  10   2       42.01      -55.88     66.25 o 
  -2  10   2       75.62      -59.55     64.66 o 
  -1  10   2       84.80      -25.83    110.81 o 
   0  10   2      102.08      168.25    109.45 o 
   1  10   2        4.68        7.82     96.87 o 
   2  10   2        6.38       94.49     99.93 o 
  -2  11   2       81.12       -0.04     76.52 o 
  -1  11   2       30.24       53.70    127.46 o 
   0  11   2        3.48       -6.12    111.83 o 
   0 -12   3        7.67       55.06    102.65 o 
   1 -12   3        0.59      113.19    115.57 o 
  -2 -11   3        3.14       96.87     96.87 o 
  -1 -11   3       27.52      120.33     88.04 o 
   0 -11   3       32.73      179.81     98.91 o 
   1 -11   3       11.52      -13.26     88.71 o 
   2 -11   3       55.65       17.16     63.00 o 
   3 -11   3      112.00       75.51     69.02 o 
   4 -11   3       41.24       55.40     72.25 o 
  -4 -10   3        0.46       34.33     99.59 o 
  -3 -10   3       25.33      -36.71     87.70 o 
  -2 -10   3        1.77       73.42     83.96 o 
  -1 -10   3        3.13      -31.27     71.04 o 
   0 -10   3      246.24      299.46     91.77 o 
   1 -10   3       28.28       31.95     47.78 o 
   2 -10   3       39.65       60.03     55.59 o 
   3 -10   3       37.82      -10.52     59.86 o 
   4 -10   3      134.36      114.10     68.51 o 
   5 -10   3       57.25      -70.46     65.61 o 
  -5  -9   3        0.29      105.71    110.13 o 
  -4  -9   3        8.76       16.66     86.68 o 
  -3  -9   3       13.57      -35.35     74.44 o 
  -2  -9   3       77.04       87.36     70.02 o 
  -1  -9   3        8.76       -4.76     64.92 o 
   0  -9   3       10.52       63.22     69.34 o 
   1  -9   3      100.80      163.10     45.80 o 
   2  -9   3      116.92      101.83     50.83 o 
   3  -9   3      135.87      126.93     56.96 o 
   4  -9   3       92.96      100.73     58.43 o 
   5  -9   3      244.20      109.20     79.03 o 
   6  -9   3      124.26       87.83    130.18 o 
  -5  -8   3        1.54      109.11     97.89 o 
  -4  -8   3       21.44      -41.81     73.76 o 
  -3  -8   3       22.05      -13.26     64.58 o 
  -2  -8   3      132.13      126.44     61.86 o 
  -1  -8   3      165.35      181.17     63.22 o 
   0  -8   3       20.10       -7.60     36.37 o 
   1  -8   3       55.13       78.31     39.77 o 
   2  -8   3      410.71      528.43     69.34 o 
   3  -8   3      459.43      467.49     81.75 o 
   4  -8   3        0.66       -4.27     46.82 o 
   5  -8   3        5.11      -49.02     65.94 o 
   6  -8   3      131.28       66.53     59.54 o 
  -6  -7   3       13.52     -100.27     89.73 o 
  -5  -7   3       18.76       34.33     83.62 o 
  -4  -7   3       17.49       18.37     39.40 o 
  -3  -7   3       14.69      -13.29     33.80 o 
  -2  -7   3       10.00       13.94     49.63 o 
  -1  -7   3       50.47       17.68     47.59 o 
   0  -7   3      295.91      379.67     40.75 o 
   1  -7   3      294.70      374.49     44.06 o 
   2  -7   3       49.82      127.70     37.39 o 
   3  -7   3      275.27      383.84     71.21 o 
   4  -7   3      762.14      681.15     78.52 o 
   5  -7   3       18.40      -36.54     43.99 o 
   6  -7   3       40.14       10.96     51.20 o 
   7  -7   3      117.40       -2.38     83.28 o 
  -7  -6   3        5.93     -132.05     88.04 o 
  -6  -6   3        7.70      -21.41     81.24 o 
  -5  -6   3        4.95        5.41     53.03 o 
  -4  -6   3      293.30      309.77     44.89 o 
  -3  -6   3        3.64      -24.85     29.02 o 
  -2  -6   3      613.28      618.10    106.39 o 
  -1  -6   3       43.08       -4.08     39.77 o 
   0  -6   3      174.01      166.09     27.28 o 
   1  -6   3     1541.71     1455.73     75.86 o 
   2  -6   3      277.49      347.20     41.69 o 
   3  -6   3        1.34       -9.76     28.02 o 
   4  -6   3      532.64      750.03     64.11 o 
   5  -6   3      350.17      416.30     54.71 o 
   6  -6   3       90.49      101.40     52.07 o 
   7  -6   3        3.15       15.98     76.14 o 
  -7  -5   3        2.43      -54.04     79.20 o 
  -6  -5   3        5.45      -47.59     66.28 o 
  -5  -5   3       61.97       71.26     37.92 o 
  -4  -5   3      205.44      218.39     38.46 o 
  -3  -5   3      483.14      483.09     41.64 o 
  -2  -5   3      664.61      460.23     49.63 o 
  -1  -5   3       18.77       76.82     34.33 o 
   0  -5   3      265.20      254.81     39.04 o 
   1  -5   3     1173.31     1224.55     63.46 o 
   2  -5   3      647.23      603.66     60.33 o 
   3  -5   3        6.17        0.87     27.05 o 
   4  -5   3       24.00       37.72     31.55 o 
   5  -5   3        6.88       -3.36     36.07 o 
   6  -5   3      995.32      774.64     81.24 o 
  -7  -4   3        5.34       37.05     76.48 o 
  -6  -4   3        5.61       40.45     65.60 o 
  -5  -4   3      175.60      233.17     66.62 o 
  -4  -4   3      525.17      516.56     43.83 o 
  -3  -4   3      265.58      265.81     33.38 o 
  -2  -4   3      159.11      186.13     20.68 o 
  -1  -4   3      740.00      581.91     26.60 o 
   0  -4   3      943.09      856.38     44.09 o 
   1  -4   3      242.11      285.85     27.39 o 
   2  -4   3      931.77      995.25     41.95 o 
   3  -4   3     2818.54     2821.59    108.60 o 
   4  -4   3      503.35      450.27     28.32 o 
   5  -4   3        6.72      -50.84     33.89 o 
  -8  -3   3        3.18       75.21     93.81 o 
  -7  -3   3       39.18      111.18     48.28 o 
  -6  -3   3       22.83      -35.69     56.42 o 
  -5  -3   3       14.49       -1.36     46.23 o 
  -4  -3   3       13.04       -4.76     39.77 o 
  -3  -3   3      843.83      655.00     58.12 o 
  -2  -3   3       88.45       83.47     24.47 o 
  -1  -3   3      148.56      175.87     21.04 o 
   0  -3   3     4410.88     4376.73    161.96 o 
   1  -3   3       28.65       30.66     10.58 o 
   2  -3   3      988.55     1202.00     48.58 o 
   3  -3   3      521.77      457.65     25.10 o 
   4  -3   3      571.54      575.68     37.73 o 
   5  -3   3      738.41      601.63     59.14 o 
   6  -3   3      136.78      158.06     55.40 o 
  -8  -2   3        3.58       75.22     56.76 o 
  -7  -2   3       15.54       49.92     48.79 o 
  -6  -2   3      202.81      182.87     66.28 o 
  -5  -2   3      116.29      120.33     52.35 o 
  -4  -2   3       20.46      -11.56     36.71 o 
  -3  -2   3      485.80      474.73     43.85 o 
  -2  -2   3     1498.23     1405.20     55.12 o 
  -1  -2   3     1879.73     1663.83     63.50 o 
   0  -2   3     1172.24     1320.53     52.96 o 
   1  -2   3     1485.31     1628.73     62.05 o 
   2  -2   3     3025.20     3275.08    122.61 o 
   3  -2   3      320.29      310.67     33.65 o 
   4  -2   3      137.64      118.40     27.78 o 
   5  -2   3      646.95      558.08     33.53 o 
   6  -2   3      101.73      115.23     57.10 o 
   7  -2   3        1.48      -31.27     57.78 o 
   8  -2   3        8.25       42.15     71.04 o 
  -8  -1   3        0.27       56.11     59.57 o 
  -7  -1   3        0.17       59.27     51.50 o 
  -6  -1   3        1.23       47.44     41.42 o 
  -5  -1   3      398.91      402.41     52.86 o 
  -4  -1   3      469.34      442.48     32.31 o 
  -3  -1   3      667.84      706.28     34.04 o 
  -2  -1   3      195.70      225.87     16.94 o 
  -1  -1   3     9159.45     8739.77    320.84 o 
   0  -1   3     2736.50     2481.99    104.47 o 
   1  -1   3    19258.25    19253.93    839.26 o 
   2  -1   3     3005.43     3147.45    117.51 o 
   3  -1   3       49.18       67.41     16.93 o 
   4  -1   3      395.94      414.02     32.37 o 
   5  -1   3       60.79       60.20     25.90 o 
   6  -1   3       94.99      123.39     54.04 o 
   7  -1   3        2.90      -10.88     62.20 o 
   8  -1   3        5.06        0.00     73.08 o 
  -8   0   3       16.40       95.47    100.27 o 
  -7   0   3       28.71       75.92     82.60 o 
  -6   0   3      105.42      134.53     44.82 o 
  -5   0   3      126.03      135.75     37.70 o 
  -4   0   3      386.89      406.55     27.87 o 
  -3   0   3     1082.42     1072.05     45.51 o 
  -2   0   3       41.41       36.69     13.95 o 
  -1   0   3     4676.95     4000.32    147.45 o 
   0   0   3     5715.57     4732.62    174.21 o 
   1   0   3     4368.62     4167.47    185.06 o 
   2   0   3       85.24      105.01     12.51 o 
   3   0   3     2053.85     1919.17     74.88 o 
   4   0   3      331.52      353.95     28.05 o 
   5   0   3       11.48       33.31     41.47 o 
   6   0   3        7.38       19.37     50.65 o 
   7   0   3      243.99      341.26     79.20 o 
   8   0   3        9.78      -10.20     73.76 o 
  -8   1   3        2.93       32.31     57.20 o 
  -7   1   3       38.05       89.70    109.28 o 
  -6   1   3      346.75      351.09     53.44 o 
  -5   1   3       14.18        0.46     26.83 o 
  -4   1   3       12.55        6.77     21.35 o 
  -3   1   3     2719.84     2409.68     93.92 o 
  -2   1   3     1230.37     1278.85     51.53 o 
  -1   1   3       52.39       82.82     15.03 o 
   0   1   3     3436.97     3156.68    117.92 o 
   1   1   3      854.36      803.95     33.08 o 
   2   1   3      476.81      428.96     20.75 o 
   3   1   3       86.89      111.82     16.52 o 
   4   1   3      610.33      544.63     35.25 o 
   5   1   3      199.22      215.84     50.65 o 
   6   1   3        2.49       27.19     49.97 o 
   7   1   3       11.92       -9.52     57.78 o 
   8   1   3       30.49       82.94     78.52 o 
  -8   2   3       14.52        4.55     86.68 o 
  -7   2   3        4.23        6.44     95.68 o 
  -6   2   3       61.99       43.60     34.07 o 
  -5   2   3     1350.78     1296.77     60.27 o 
  -4   2   3       62.54      113.19     23.77 o 
  -3   2   3      830.32      761.73     35.91 o 
  -2   2   3     3084.60     3048.57    116.08 o 
  -1   2   3      868.52      764.95     33.91 o 
   0   2   3        2.83        8.30     12.35 o 
   1   2   3     2390.16     2257.84     86.10 o 
   2   2   3     1171.38      994.91     41.69 o 
   3   2   3      679.30      541.50     37.57 o 
   4   2   3       12.92      -14.49     35.86 o 
   5   2   3      100.18       86.00     47.25 o 
   6   2   3       48.44       55.06     53.03 o 
   7   2   3        2.77        5.10     63.90 o 
  -8   3   3      120.86      -74.78    109.11 o 
  -7   3   3       77.50       76.39     55.58 o 
  -6   3   3      292.89      342.57     44.47 o 
  -5   3   3       82.49      110.98     31.77 o 
  -4   3   3      579.82      555.51     33.13 o 
  -3   3   3      184.29      367.89     33.88 o 
  -2   3   3        6.05       15.49     17.62 o 
  -1   3   3     6571.79     6713.11    249.66 o 
   0   3   3      610.80      598.04     28.98 o 
   1   3   3     2549.50     2719.10    104.01 o 
   2   3   3     1501.13     1383.96     56.65 o 
   3   3   3     1016.20      944.39     54.18 o 
   4   3   3       29.86       83.24     31.11 o 
   5   3   3      805.04      638.00     69.00 o 
   6   3   3       14.04       18.35     52.35 o 
   7   3   3        0.98      -79.03     52.69 o 
  -7   4   3      147.40       56.76     79.20 o 
  -6   4   3       10.01       76.48     70.36 o 
  -5   4   3       92.66       92.68     36.98 o 
  -4   4   3      561.16      466.11     36.18 o 
  -3   4   3     1882.61     1769.68     73.61 o 
  -2   4   3      230.90      343.92     30.55 o 
  -1   4   3      590.13      569.37     31.56 o 
   0   4   3     1251.59     1256.20     53.28 o 
   1   4   3      337.75      360.03     25.33 o 
   2   4   3       16.39      -10.80     18.01 o 
   3   4   3      118.80      162.03     33.73 o 
   4   4   3      208.92      242.51     40.45 o 
   5   4   3      148.25      199.18     63.56 o 
   6   4   3       12.84        1.36     56.08 o 
   7   4   3       52.11        8.50     68.66 o 
  -7   5   3       73.03       88.92     68.18 o 
  -6   5   3      192.13      177.80     61.82 o 
  -5   5   3      183.58      183.91     67.30 o 
  -4   5   3       42.90       80.78     41.98 o 
  -3   5   3      421.39      485.80     51.36 o 
  -2   5   3     1689.09     1503.74     65.04 o 
  -1   5   3        8.59       12.43     28.09 o 
   0   5   3      144.86      201.11     27.74 o 
   1   5   3      865.11      862.90     41.22 o 
   2   5   3       83.20       94.72     33.46 o 
   3   5   3       26.26      -15.94     32.37 o 
   4   5   3       73.42      114.35     42.73 o 
   5   5   3       63.82       74.10     56.42 o 
   6   5   3        3.45      -20.05     58.46 o 
  -7   6   3       19.06      -12.05     68.47 o 
  -6   6   3      112.34       76.18     86.17 o 
  -5   6   3      456.15      482.96     79.54 o 
  -4   6   3      107.92      133.79     44.72 o 
  -3   6   3       56.43       28.06     38.19 o 
  -2   6   3      375.09      506.51     55.21 o 
  -1   6   3     1972.82     1796.16     95.13 o 
   0   6   3      156.93      252.99     32.61 o 
   1   6   3      161.64      155.76     30.18 o 
   2   6   3      193.61      246.10     40.55 o 
   3   6   3       58.67       58.37     40.99 o 
   4   6   3        0.23      -18.35     46.23 o 
   5   6   3        6.89      -26.51     61.18 o 
   6   6   3       38.05       66.28     76.14 o 
  -6   7   3        0.31       16.98     57.82 o 
  -5   7   3      174.32      119.22    107.75 o 
  -4   7   3      767.35      688.78     81.58 o 
  -3   7   3       63.19       65.26     45.63 o 
  -2   7   3      425.72      402.20     57.00 o 
  -1   7   3      301.74      412.25     58.49 o 
   0   7   3      156.98      177.48     47.66 o 
   1   7   3      409.59      433.04     86.34 o 
   2   7   3       21.68       30.82     46.74 o 
   3   7   3      321.99      318.66     54.27 o 
   4   7   3       30.68       22.09     59.82 o 
   5   7   3       30.23       -8.16     62.88 o 
  -6   8   3       91.66       30.00     66.16 o 
  -5   8   3        2.38      -79.19     52.80 o 
  -4   8   3      159.72       82.55     56.74 o 
  -3   8   3      377.99      357.72     63.37 o 
  -2   8   3      245.85      269.85     60.27 o 
  -1   8   3       32.18      -26.26     52.21 o 
   0   8   3      216.48      227.54     56.29 o 
   1   8   3      109.83      187.29     83.28 o 
   2   8   3       46.94       -6.46     77.50 o 
   3   8   3       12.41       15.30     87.02 o 
  -5   9   3      128.97      122.83     64.56 o 
  -4   9   3        9.64      -84.45     56.30 o 
  -3   9   3       43.01        0.47     60.59 o 
  -2   9   3      284.18      212.41     86.00 o 
  -1   9   3       58.01      110.34     61.80 o 
   0   9   3        0.43      -65.60     97.55 o 
   1   9   3       75.77       79.88     94.83 o 
   2   9   3       17.49       91.09     88.04 o 
   3   9   3       12.12       27.19     96.19 o 
  -4  10   3       55.61     -100.68     67.12 o 
  -3  10   3       27.19      -54.69     69.88 o 
  -2  10   3       13.86      -62.64     68.18 o 
  -1  10   3      106.60      -98.57    111.15 o 
   0  10   3       50.93      -52.69    103.33 o 
   1  10   3        2.68       -6.46    101.63 o 
   2  10   3        8.94      128.48    102.31 o 
   0 -12   4        2.13       99.93    102.31 o 
   1 -12   4       22.14       39.77    104.69 o 
  -2 -11   4       13.44       32.97     89.39 o 
  -1 -11   4        9.92       43.51     89.39 o 
   0 -11   4       33.01      191.71     92.45 o 
   1 -11   4        2.17       50.31     93.13 o 
   2 -11   4       10.90      -21.85     58.54 o 
   3 -11   4      152.67      107.08     69.45 o 
   4 -11   4       36.79      -27.66     67.08 o 
  -4 -10   4        0.63      -12.24     93.81 o 
  -3 -10   4        9.96       72.40     86.34 o 
  -2 -10   4        2.03        1.02     76.48 o 
  -1 -10   4        0.57     -101.97     67.98 o 
   0 -10   4      123.19      179.81     82.94 o 
   1 -10   4       46.90       53.08     46.79 o 
   2 -10   4       74.42       45.13     52.12 o 
   3 -10   4      119.99       69.92     60.49 o 
   4 -10   4      200.41       90.24     66.08 o 
   5 -10   4       54.08      -50.26     67.30 o 
  -5  -9   4       10.85      -36.37    100.27 o 
  -4  -9   4        1.33       35.69     86.68 o 
  -3  -9   4       32.45       75.80     72.74 o 
  -2  -9   4      197.09      260.37     80.22 o 
  -1  -9   4       86.01       54.72     63.22 o 
   0  -9   4      276.34      360.30     82.60 o 
   1  -9   4      199.84      199.13     47.42 o 
   2  -9   4       42.22       -1.74     46.29 o 
   3  -9   4       42.67       55.63     52.82 o 
   4  -9   4        6.07      -29.08     54.32 o 
   5  -9   4      311.13      256.72     66.68 o 
   6  -9   4       29.70      -20.05     88.38 o 
  -5  -8   4       24.39       42.49     92.45 o 
  -4  -8   4       22.47      -43.85     73.42 o 
  -3  -8   4        7.12      -14.62     62.20 o 
  -2  -8   4       52.48       42.49     57.10 o 
  -1  -8   4      265.11      209.04     62.88 o 
   0  -8   4       25.56       19.37     57.10 o 
   1  -8   4       90.37      115.76     39.11 o 
   2  -8   4      718.58      703.81     56.84 o 
   3  -8   4      286.61      309.06     53.38 o 
   4  -8   4        5.97      -56.25     42.29 o 
   5  -8   4       16.59       -8.76     62.54 o 
   6  -8   4      133.89        4.08     79.20 o 
  -6  -7   4        0.97      173.56     97.21 o 
  -5  -7   4        0.59       66.28     82.26 o 
  -4  -7   4       81.92      108.09     67.98 o 
  -3  -7   4       90.95       19.03     58.46 o 
  -2  -7   4        0.91      -38.75     47.59 o 
  -1  -7   4      340.21      356.90     65.60 o 
   0  -7   4      270.33      287.22     60.84 o 
   1  -7   4      419.40      441.90     40.45 o 
   2  -7   4      101.03      107.73     36.26 o 
   3  -7   4      277.63      318.81     55.74 o 
   4  -7   4      394.47      488.59     55.16 o 
   5  -7   4        0.39      -30.90     41.62 o 
   6  -7   4        0.99      -91.77     61.18 o 
  -7  -6   4        2.63      181.56    170.29 o 
  -6  -6   4       79.56      149.57     72.74 o 
  -5  -6   4       10.10      -67.98     66.96 o 
  -4  -6   4      260.55      267.84     68.66 o 
  -3  -6   4      129.22      136.98     55.40 o 
  -2  -6   4      138.93      228.60     78.18 o 
  -1  -6   4       49.56       56.78     18.29 o 
   0  -6   4      272.62      276.68     52.35 o 
   1  -6   4      621.51      534.06     37.35 o 
   2  -6   4       98.46      167.64     33.22 o 
   3  -6   4        1.05       -0.91     28.33 o 
   4  -6   4      771.71      717.85     51.30 o 
   5  -6   4      215.21      236.87     47.95 o 
  -7  -5   4       15.97      -12.67     74.10 o 
  -6  -5   4       11.89       72.26     47.10 o 
  -5  -5   4        8.32      -16.32     59.82 o 
  -4  -5   4      684.56      547.25     62.88 o 
  -3  -5   4       22.08       26.32     43.85 o 
  -2  -5   4     1056.81     1098.88    137.32 o 
  -1  -5   4     1106.73      925.31     39.76 o 
   0  -5   4      167.69      169.18     18.41 o 
   1  -5   4     1070.92      980.96     79.20 o 
   2  -5   4     4050.12     4635.76    213.91 o 
   3  -5   4       22.51       15.05     24.26 o 
   4  -5   4      272.96      312.14     41.31 o 
   5  -5   4       31.20       32.29     54.38 o 
   7  -5   4       63.01       36.37     87.36 o 
  -7  -4   4        0.89       88.78     65.43 o 
  -6  -4   4        1.51       23.40     43.56 o 
  -5  -4   4        1.90       46.32     37.85 o 
  -4  -4   4      226.31      275.52     53.53 o 
  -3  -4   4       43.47       48.80     27.53 o 
  -2  -4   4      852.87      677.43     38.54 o 
  -1  -4   4     1758.65     1438.98     56.90 o 
   0  -4   4      997.15      925.72     38.55 o 
   1  -4   4        2.03       -4.79     17.62 o 
   2  -4   4      307.51      329.55     56.59 o 
   3  -4   4     1312.97     1336.06     68.83 o 
   4  -4   4      129.31      163.24     29.97 o 
   6  -4   4      510.67      662.47     93.47 o 
  -8  -3   4        9.98      132.76     99.08 o 
  -7  -3   4      107.50      145.16     95.68 o 
  -6  -3   4        1.50       25.94     75.97 o 
  -5  -3   4        3.19      -18.49     33.88 o 
  -4  -3   4      445.77      542.36     80.05 o 
  -3  -3   4      746.55      728.20     54.89 o 
  -2  -3   4      284.96      299.14     21.00 o 
  -1  -3   4     1006.24      883.42     36.71 o 
   0  -3   4      539.88      519.69     23.76 o 
   1  -3   4     2474.01     2732.49    126.09 o 
   2  -3   4        5.86      -18.59     12.39 o 
   3  -3   4      243.32      285.49     24.70 o 
   4  -3   4      958.16      761.07     37.50 o 
   5  -3   4       53.84       84.23     35.19 o 
   6  -3   4        6.69       -1.46     38.19 o 
  -8  -2   4       16.32       16.67    104.18 o 
  -7  -2   4        0.68       63.38     73.93 o 
  -6  -2   4      246.85      359.47     65.26 o 
  -5  -2   4      105.05       92.36     36.50 o 
  -4  -2   4       30.43        2.61     26.78 o 
  -3  -2   4      356.28      331.63     24.14 o 
  -2  -2   4     2365.97     1986.58     76.92 o 
  -1  -2   4        3.51      -10.42     10.53 o 
   0  -2   4     9201.00     8730.79    319.87 o 
   1  -2   4      792.45      794.90     32.94 o 
   2  -2   4      807.53      899.10     48.54 o 
   3  -2   4       63.26       53.94     18.19 o 
   4  -2   4      153.47      240.76     45.21 o 
   5  -2   4      460.79      541.77    138.00 o 
   6  -2   4       49.67       60.84     54.72 o 
   7  -2   4       30.09       63.56     63.22 o 
   8  -2   4       24.08       96.19     73.76 o 
  -8  -1   4       28.51        4.77     92.62 o 
  -7  -1   4       24.12       80.40     58.46 o 
  -6  -1   4        1.03       13.21     65.26 o 
  -5  -1   4      631.69      664.11     59.65 o 
  -4  -1   4       15.37       28.75     20.24 o 
  -3  -1   4      409.99      372.00     21.75 o 
  -2  -1   4      269.33      292.06     26.18 o 
  -1  -1   4       14.49        8.76     10.92 o 
   0  -1   4    35237.05    33540.67   1465.37 o 
   1  -1   4     1318.61     1355.63     64.25 o 
   2  -1   4     2687.03     2620.06    119.42 o 
   3  -1   4      566.84      533.62     26.65 o 
   4  -1   4      279.37      369.95     30.24 o 
   5  -1   4       81.03       70.57     34.36 o 
   6  -1   4      461.34      451.39     72.06 o 
   7  -1   4       24.11       39.09     59.82 o 
   8  -1   4        0.66      -95.85     69.68 o 
  -8   0   4       55.80      110.98     61.63 o 
  -7   0   4        2.32       36.70     50.23 o 
  -6   0   4        2.33       40.86     40.89 o 
  -5   0   4      260.33      326.27     46.02 o 
  -4   0   4      742.63      732.83     46.15 o 
  -3   0   4      277.04      337.58     25.99 o 
  -2   0   4      325.09      302.24     18.11 o 
  -1   0   4     1885.79     1759.91     68.04 o 
   0   0   4      713.28      589.14     26.51 o 
   1   0   4      316.55      288.84     47.25 o 
   2   0   4      406.58      386.09     25.25 o 
   3   0   4     1507.99     1464.17     59.19 o 
   4   0   4      196.69      246.36     32.59 o 
   5   0   4       24.23       19.71     44.19 o 
   6   0   4       25.45       67.64     59.48 o 
   7   0   4       73.20       12.24     65.94 o 
   8   0   4       27.34       70.02     72.06 o 
  -8   1   4        1.33      -12.10     62.53 o 
  -7   1   4      141.03      296.13    110.64 o 
  -6   1   4      137.13      149.65    118.80 o 
  -5   1   4        8.81        0.52     27.01 o 
  -4   1   4      400.39      497.05     34.34 o 
  -3   1   4     2064.53     1971.42     78.66 o 
  -2   1   4      145.06      163.30     18.20 o 
  -1   1   4        5.63        6.59     12.29 o 
   0   1   4      900.72      799.49     35.01 o 
   1   1   4     1153.50     1024.63     41.89 o 
   2   1   4      904.92      726.89     64.21 o 
   3   1   4      136.87      146.96     18.63 o 
   4   1   4      209.46      199.78     31.30 o 
   5   1   4       92.49      125.42     50.31 o 
   6   1   4        1.02      -31.27     47.59 o 
   7   1   4        5.50       31.27     67.30 o 
  -8   2   4        0.19      -21.07     64.19 o 
  -7   2   4       19.07      -42.52     46.81 o 
  -6   2   4       66.80       66.88     36.33 o 
  -5   2   4       40.18       53.66     30.27 o 
  -4   2   4       16.87       34.05     23.03 o 
  -3   2   4      317.36      394.01     30.53 o 
  -2   2   4     3975.72     3780.48    143.37 o 
  -1   2   4     1766.83     1766.44     70.54 o 
   0   2   4      353.14      335.91     20.82 o 
   1   2   4      403.17      381.08     21.60 o 
   2   2   4      685.33      539.02     27.31 o 
   3   2   4       47.80       58.68     18.15 o 
   4   2   4      120.07       68.32     41.81 o 
   5   2   4      334.48      350.44     63.90 o 
   6   2   4       52.70       -5.78     52.69 o 
   7   2   4        8.22        8.84     61.86 o 
  -8   3   4       75.84      -10.54    116.25 o 
  -7   3   4       72.80       56.63     56.32 o 
  -6   3   4      145.07      142.05     39.93 o 
  -5   3   4     1610.15     1304.88     61.49 o 
  -4   3   4      183.59      244.28     31.20 o 
  -3   3   4      236.36      336.96     35.38 o 
  -2   3   4       56.44      129.38     23.28 o 
  -1   3   4      420.00      405.82     30.36 o 
   0   3   4      412.94      417.31     26.05 o 
   1   3   4        9.34       -1.94     18.07 o 
   2   3   4        5.60       19.85     18.44 o 
   3   3   4      201.22      220.46     32.59 o 
   4   3   4     1202.71     1046.22     90.41 o 
   5   3   4       86.63      101.97     53.70 o 
   6   3   4       58.21       46.23     57.10 o 
   7   3   4        3.76       20.73     64.92 o 
  -7   4   4      134.49      172.67     84.64 o 
  -6   4   4       12.93      -38.41     65.60 o 
  -5   4   4      114.43      105.01     37.65 o 
  -4   4   4      520.43      537.40    109.45 o 
  -3   4   4      467.34      438.83     49.52 o 
  -2   4   4       40.23       46.23     23.83 o 
  -1   4   4      475.51      505.91     63.88 o 
   0   4   4      508.80      476.52     28.42 o 
   1   4   4      624.35      633.97     33.51 o 
   2   4   4       12.36       21.54     22.95 o 
   3   4   4      415.38      472.49     48.86 o 
   4   4   4       41.55       57.78     49.97 o 
   5   4   4       25.79       24.81     51.67 o 
   6   4   4       17.36        6.80     65.94 o 
   7   4   4       19.70      -10.54     64.58 o 
  -7   5   4       42.00        0.84     77.33 o 
  -6   5   4      306.65      348.56    115.91 o 
  -5   5   4       10.50       45.09     48.70 o 
  -4   5   4        8.84      -50.38     38.59 o 
  -3   5   4     1004.22      799.09     47.75 o 
  -2   5   4      518.21      541.48     66.57 o 
  -1   5   4      283.30      384.54     36.44 o 
   0   5   4      313.74      380.17     35.52 o 
   1   5   4      286.92      364.74     45.51 o 
   2   5   4      144.37      175.12     39.34 o 
   3   5   4        1.89       -7.16     39.20 o 
   4   5   4        7.07       -1.36     56.76 o 
   5   5   4       17.53       28.89     58.80 o 
   6   5   4        3.56       37.39     75.80 o 
  -7   6   4        3.21      -68.35     67.91 o 
  -6   6   4      133.64      143.43     63.87 o 
  -5   6   4      294.06      370.99     61.08 o 
  -4   6   4       12.08      -43.81     39.65 o 
  -3   6   4        2.40        3.06     38.73 o 
  -2   6   4      152.57      168.12     45.15 o 
  -1   6   4      552.03      573.78     75.63 o 
   0   6   4        6.23       -0.98     28.56 o 
   1   6   4       50.71       21.53     29.56 o 
   2   6   4      263.28      407.90     53.62 o 
   3   6   4      138.28      189.33     59.48 o 
   4   6   4        8.90      -11.22     56.08 o 
   5   6   4        2.08       32.97     65.60 o 
   6   6   4        1.20       52.35     80.90 o 
  -6   7   4        0.25      -56.16     57.17 o 
  -5   7   4       50.51      -69.44     53.36 o 
  -4   7   4      652.42      511.76     82.43 o 
  -3   7   4      249.79      227.07     54.15 o 
  -2   7   4      172.92      181.40     51.75 o 
  -1   7   4      368.85      464.78    114.72 o 
   0   7   4       98.66       87.47     52.35 o 
   1   7   4        0.78       -4.42     72.74 o 
   2   7   4        3.06       -3.75     42.79 o 
   3   7   4       13.81       73.42     62.20 o 
   4   7   4        9.80       14.62     67.30 o 
   5   7   4       21.44       32.63     76.48 o 
  -5   8   4        8.48      -79.05     52.70 o 
  -4   8   4       97.56       76.16     59.43 o 
  -3   8   4      224.79      175.97     61.33 o 
  -2   8   4       54.72        0.36     55.59 o 
  -1   8   4       34.31       -4.70     55.04 o 
   0   8   4       18.10      -24.81     94.49 o 
   1   8   4      247.89      367.78     98.57 o 
   2   8   4       32.16       71.04     83.62 o 
  -4   9   4       16.01      -64.99     62.38 o 
  -3   9   4       23.47      -20.73     63.05 o 
  -2   9   4      216.60      163.94     69.33 o 
  -1   9   4       75.15      -25.75     62.89 o 
   0   9   4        0.80      -19.37    102.65 o 
   1   9   4       65.85      154.66    101.63 o 
   2   9   4       28.88      142.08     93.81 o 
  -3  10   4       16.39     -104.98     69.99 o 
  -2  10   4       61.60      -25.81     74.20 o 
  -1  10   4       73.30       54.72    124.74 o 
   0  10   4       20.85      132.56    113.53 o 
   1  10   4        0.44       22.43    108.09 o 
   0 -12   5        0.77       85.32     97.55 o 
   1 -12   5       39.37      192.39    104.69 o 
  -2 -11   5       28.18       91.77     92.45 o 
  -1 -11   5       10.54      -43.85     86.00 o 
   0 -11   5       60.57      132.56     93.13 o 
   1 -11   5        0.00       84.30     91.09 o 
   2 -11   5       53.28      218.56     93.47 o 
   3 -11   5       77.04      160.43     95.51 o 
   4 -11   5       19.74      -94.49     89.39 o 
  -4 -10   5        6.22       23.11     95.17 o 
  -3 -10   5       43.54       84.98     88.04 o 
  -2 -10   5        4.08       45.89     82.60 o 
  -1 -10   5       78.39       21.75     73.42 o 
   0 -10   5       32.08       90.41     76.48 o 
   1 -10   5        2.76       75.80     81.24 o 
   2 -10   5       47.02       -7.82     74.10 o 
   3 -10   5      127.19       74.91     58.86 o 
   4 -10   5       81.46       73.48     63.91 o 
  -5  -9   5       20.99      -21.41     97.21 o 
  -4  -9   5        5.41      -27.53     80.90 o 
  -3  -9   5        0.53      -21.75     71.04 o 
  -2  -9   5       35.23       35.69     68.32 o 
  -1  -9   5      116.83      191.71     75.12 o 
   0  -9   5       37.62       40.45     63.56 o 
   1  -9   5     1488.73     1079.88    100.61 o 
   2  -9   5        2.84      -31.95     65.26 o 
   3  -9   5        0.05      -31.39     47.93 o 
   4  -9   5       38.52       -6.78     54.92 o 
  -5  -8   5       21.97       47.59     89.39 o 
  -4  -8   5        0.21       32.29     71.38 o 
  -3  -8   5        1.41      -45.89     62.54 o 
  -2  -8   5       64.82      102.65     65.94 o 
  -1  -8   5      201.42      148.20     62.88 o 
   0  -8   5       45.81       53.17     36.83 o 
   1  -8   5       18.81      -26.85     52.69 o 
   2  -8   5      511.86      539.09     85.32 o 
   3  -8   5       57.80       26.32     43.78 o 
   4  -8   5        0.48      -63.25     42.17 o 
  -6  -7   5        0.58       33.28    147.01 o 
  -5  -7   5       22.79       27.78    124.06 o 
  -4  -7   5       85.75      243.16    119.31 o 
  -3  -7   5       16.71       55.49     71.72 o 
  -2  -7   5       62.45       16.32     52.35 o 
  -1  -7   5       62.53      121.35     54.72 o 
   0  -7   5      595.13      540.97     45.21 o 
   1  -7   5       28.91       30.25     45.21 o 
   2  -7   5       42.49       43.17     51.67 o 
   3  -7   5      566.15      595.85     83.96 o 
   4  -7   5      131.97       90.41     61.52 o 
   7  -7   5       29.17     -117.95     98.23 o 
  -7  -6   5        0.30       99.50    126.10 o 
  -6  -6   5       30.87      113.49    161.11 o 
  -5  -6   5       30.22       36.72     43.68 o 
  -4  -6   5        2.95       73.81     63.56 o 
  -3  -6   5      354.92      458.42    126.10 o 
  -2  -6   5       56.66       69.80     29.14 o 
  -1  -6   5      331.36      389.81     45.04 o 
   0  -6   5      295.61      409.00     75.29 o 
   1  -6   5      443.25      457.68     47.08 o 
   2  -6   5      205.96      256.29     55.40 o 
   3  -6   5       69.45       25.83     45.55 o 
   4  -6   5      303.11      300.82     63.56 o 
   6  -6   5        1.15      156.70     86.68 o 
   7  -6   5       40.51      -51.67     94.15 o 
  -7  -5   5        6.32       61.21     56.27 o 
  -6  -5   5      100.03      189.50     52.30 o 
  -5  -5   5       22.68       31.49     41.77 o 
  -4  -5   5       95.09      207.22     68.83 o 
  -3  -5   5       53.32       82.27     31.31 o 
  -2  -5   5       53.21       66.08     28.89 o 
  -1  -5   5     2320.47     2083.71     81.30 o 
   0  -5   5      270.45      283.12     56.80 o 
   1  -5   5       21.31       -0.05     23.46 o 
   2  -5   5      817.65      794.53     61.86 o 
   3  -5   5      589.24      508.50     53.03 o 
   4  -5   5       32.21        4.08     44.19 o 
   5  -5   5     1468.59     1144.46     95.51 o 
   6  -5   5       25.06      -19.71     73.42 o 
   7  -5   5       10.93     -119.99     84.30 o 
  -7  -4   5        8.94       10.34     62.54 o 
  -6  -4   5       43.90       52.83     44.95 o 
  -5  -4   5       63.78       61.20     47.08 o 
  -4  -4   5       58.80       65.92     32.80 o 
  -3  -4   5        8.15       -8.53     26.79 o 
  -2  -4   5       56.52       61.97     18.17 o 
  -1  -4   5      503.95      447.95     23.58 o 
   0  -4   5      540.78      482.03     24.83 o 
   1  -4   5       55.07       56.15     16.97 o 
   2  -4   5     1044.79      947.97     41.01 o 
   3  -4   5      307.45      303.66     26.72 o 
   4  -4   5       47.05       91.20     30.91 o 
   5  -4   5        2.25      -18.01     58.80 o 
   6  -4   5      165.06      164.17     74.10 o 
  -7  -3   5       22.38       23.87    126.61 o 
  -6  -3   5        0.46       18.88     42.97 o 
  -5  -3   5       52.61       50.03     61.35 o 
  -4  -3   5      191.58      228.76     53.03 o 
  -3  -3   5      585.73      507.92     27.36 o 
  -2  -3   5       47.81       44.42     17.02 o 
  -1  -3   5      498.53      442.83     22.68 o 
   0  -3   5     1475.59     1387.23     55.16 o 
   1  -3   5      676.18      617.34     28.43 o 
   2  -3   5        1.63        1.04     14.03 o 
   3  -3   5      188.76      228.93     23.34 o 
   4  -3   5      386.61      452.10     43.51 o 
   5  -3   5       68.65      100.78     37.40 o 
   6  -3   5       12.42        1.23     40.26 o 
  -8  -2   5        0.01      -40.09     61.99 o 
  -7  -2   5        3.36       26.12     88.21 o 
  -6  -2   5       33.96       28.10     54.72 o 
  -5  -2   5        2.05      -25.96     32.55 o 
  -4  -2   5      119.33       94.67     31.76 o 
  -3  -2   5       34.97       31.83     17.13 o 
  -2  -2   5     2489.47     2362.95     91.33 o 
  -1  -2   5      118.85      143.50     16.37 o 
   0  -2   5      104.21      107.16     14.92 o 
   1  -2   5      566.00      451.69     21.68 o 
   2  -2   5      186.82      187.42     27.13 o 
   3  -2   5        3.62       -9.71     15.05 o 
   4  -2   5      493.89      495.57    107.75 o 
   5  -2   5       89.53      130.98     38.20 o 
   6  -2   5      151.43      112.85     54.04 o 
   7  -2   5        4.50       12.24     62.88 o 
   8  -2   5       14.05      -33.99     64.24 o 
  -8  -1   5       18.27       29.20     61.60 o 
  -7  -1   5        4.50       -3.63     62.20 o 
  -6  -1   5      242.40      225.26     59.82 o 
  -5  -1   5      105.09      103.22     45.55 o 
  -4  -1   5      188.00      214.17     26.03 o 
  -3  -1   5      723.96      606.05     30.31 o 
  -2  -1   5     1358.04     1275.35     52.44 o 
  -1  -1   5      109.28      123.88     16.48 o 
   0  -1   5       27.81       46.79     12.30 o 
   1  -1   5        2.38      -10.13     16.31 o 
   2  -1   5      367.60      347.73     52.35 o 
   3  -1   5     1457.02     1555.56     77.10 o 
   4  -1   5       27.12       28.73     28.31 o 
   5  -1   5       16.84      -13.58     32.80 o 
   6  -1   5      151.32      137.66     59.82 o 
   7  -1   5       32.67       56.08     68.66 o 
   8  -1   5        0.71       48.61     71.04 o 
  -8   0   5       25.47       58.02     62.64 o 
  -7   0   5       28.22      -11.41     53.43 o 
  -6   0   5        1.06      -24.97     39.23 o 
  -5   0   5      357.42      451.75     39.53 o 
  -4   0   5      427.09      494.25     52.79 o 
  -3   0   5       78.64       86.40     19.80 o 
  -2   0   5       25.88       20.12     15.26 o 
  -1   0   5        9.78        7.72     13.04 o 
   0   0   5     1121.92     1025.15     42.85 o 
   1   0   5      238.98      301.66     52.01 o 
   2   0   5      364.30      335.82     40.11 o 
   3   0   5      298.76      334.17     33.87 o 
   4   0   5      149.13      163.07     32.32 o 
   5   0   5       82.75       68.32     47.59 o 
   6   0   5       19.26       44.19     60.50 o 
   7   0   5       28.08       73.08     66.28 o 
  -8   1   5        0.20      -33.01     67.13 o 
  -7   1   5       86.13      118.08     58.07 o 
  -6   1   5        3.54       12.66     42.13 o 
  -5   1   5      158.52      204.36     34.33 o 
  -4   1   5      757.78      655.31     35.40 o 
  -3   1   5      753.69      767.60     37.17 o 
  -2   1   5      943.31      865.90     39.01 o 
  -1   1   5      416.90      381.90     26.00 o 
   0   1   5      331.64      335.80     32.12 o 
   1   1   5     1575.38     1362.46     55.17 o 
   2   1   5        6.98       -3.08     22.83 o 
   3   1   5       44.74       56.98     28.04 o 
   4   1   5      289.42      312.68     50.14 o 
   5   1   5       98.00       52.35     49.97 o 
   6   1   5       60.13       45.21     56.76 o 
   7   1   5        4.22      -32.97     63.22 o 
  -8   2   5        0.54        9.49     64.07 o 
  -7   2   5       42.52      -18.89     51.90 o 
  -6   2   5      199.22      213.10     41.36 o 
  -5   2   5       48.37       23.80     30.50 o 
  -4   2   5      106.47      124.93     26.91 o 
  -3   2   5       48.33       80.71     27.03 o 
  -2   2   5     1370.11     1188.28     51.07 o 
  -1   2   5       50.82       74.42     20.90 o 
   0   2   5        0.79      -14.76     17.36 o 
   1   2   5      344.58      363.23     34.10 o 
   2   2   5      622.12      556.26     56.04 o 
   3   2   5       98.01      125.41     29.94 o 
   4   2   5        7.25       66.28     44.19 o 
   5   2   5       18.52       -5.44     50.31 o 
   6   2   5       78.63      144.12     63.90 o 
   7   2   5        9.50       49.97     66.96 o 
  -7   3   5        2.00       -4.08     54.35 o 
  -6   3   5       21.77        3.82     38.36 o 
  -5   3   5      543.64      612.30     49.24 o 
  -4   3   5      758.84      614.37     36.20 o 
  -3   3   5        1.60        5.54     26.87 o 
  -2   3   5      480.08      451.23     28.45 o 
  -1   3   5     1269.97     1161.49     51.57 o 
   0   3   5      471.49      505.57     29.53 o 
   1   3   5      403.21      402.75     28.75 o 
   2   3   5      240.40      280.59     28.86 o 
   3   3   5       69.11      102.31     55.40 o 
   4   3   5      455.00      476.89     71.04 o 
   5   3   5        0.26      -43.51     56.42 o 
   6   3   5       23.68       51.67     62.20 o 
   7   3   5        8.95       21.07     68.66 o 
  -7   4   5       79.80      121.01     83.28 o 
  -6   4   5      124.07      193.07     77.16 o 
  -5   4   5       27.44        2.95     39.41 o 
  -4   4   5      338.97      381.10     39.34 o 
  -3   4   5      367.70      392.32     37.57 o 
  -2   4   5        1.18       19.81     24.75 o 
  -1   4   5       76.23      113.67     28.16 o 
   0   4   5      837.63      809.80     41.08 o 
   1   4   5       68.98       74.60     26.04 o 
   2   4   5       90.86      131.77     29.56 o 
   3   4   5       57.24       36.71     50.65 o 
   4   4   5       11.48      -36.03     57.10 o 
   5   4   5      123.96      207.34     67.98 o 
   6   4   5       13.76      104.35     76.48 o 
  -7   5   5       36.16      -11.67     68.29 o 
  -6   5   5      111.34      120.91     62.07 o 
  -5   5   5       34.63       55.00     48.92 o 
  -4   5   5        0.70      -57.62     38.41 o 
  -3   5   5      522.25      489.68     39.77 o 
  -2   5   5      349.43      430.30     47.59 o 
  -1   5   5       97.79      114.79     30.95 o 
   0   5   5      154.91      180.17     33.34 o 
   1   5   5      507.07      562.49     44.66 o 
   2   5   5      353.25      492.76     57.20 o 
   3   5   5        1.84      -75.97     50.65 o 
   4   5   5       23.97      109.11     64.58 o 
   5   5   5       26.83       44.87     73.76 o 
   6   5   5        2.49       12.58     79.20 o 
  -6   6   5       72.88       -6.20     75.29 o 
  -5   6   5      238.13      114.42     80.90 o 
  -4   6   5       39.18       35.25     76.31 o 
  -3   6   5        0.71      -42.74     40.37 o 
  -2   6   5      137.29       76.32     70.87 o 
  -1   6   5      661.78      582.23     42.23 o 
   0   6   5       40.45       20.94     33.68 o 
   1   6   5       89.22      111.03     35.17 o 
   2   6   5      194.22      244.19     52.26 o 
   3   6   5        7.18       25.83     65.94 o 
   4   6   5        8.33       19.71     63.22 o 
   5   6   5        8.54      -38.07     69.00 o 
  -6   7   5        7.14      -21.58     60.01 o 
  -5   7   5       63.81       27.80     53.16 o 
  -4   7   5      112.68       35.05     50.38 o 
  -3   7   5      105.48      140.12     53.65 o 
  -2   7   5        1.57      -45.28     48.38 o 
  -1   7   5      300.30      299.62     72.06 o 
   0   7   5      571.22      616.84    127.12 o 
   1   7   5       12.75      -23.11     75.46 o 
   2   7   5        1.17       15.64     64.58 o 
   3   7   5       81.68        5.44     61.52 o 
   4   7   5       15.10       32.29     67.30 o 
  -5   8   5        6.45      -59.15     57.30 o 
  -4   8   5       56.21      -25.37     58.44 o 
  -3   8   5      291.97      240.49    157.04 o 
  -2   8   5      110.31      108.73     65.09 o 
  -1   8   5       26.21      -50.57     56.67 o 
   0   8   5       45.25       42.83     97.55 o 
   1   8   5       65.61       38.75     87.02 o 
  -4   9   5        3.35      -84.56     62.85 o 
  -3   9   5       76.14       10.67     67.77 o 
  -2   9   5      144.49       42.28     68.18 o 
  -1   9   5       22.99       42.77     67.60 o 
   0   9   5        8.82       19.37    105.37 o 
   1   9   5       41.60      107.07    100.61 o 
  -2  10   5       11.51       38.02    144.29 o 
  -1  10   5      157.50      111.49    130.86 o 
   0  10   5        4.52     -167.23    111.49 o 
   0 -12   6        0.08      143.44     96.53 o 
   1 -12   6       25.90      206.66     98.91 o 
  -2 -11   6       12.91       24.81     89.73 o 
  -1 -11   6        6.59      -21.41     82.94 o 
   0 -11   6       13.77      121.69     87.02 o 
   1 -11   6        1.30      -18.01     81.24 o 
   2 -11   6       48.22       72.01     54.77 o 
   3 -11   6       41.24       36.37     83.28 o 
  -4 -10   6        2.07     -101.63     84.64 o 
  -3 -10   6        3.90      139.36     89.73 o 
  -2 -10   6       10.92      -11.22     78.52 o 
  -1 -10   6       80.82      118.97     78.86 o 
   0 -10   6       40.17      107.41     74.10 o 
   1 -10   6       50.52       26.41     65.60 o 
   2 -10   6       10.22      -40.79     65.60 o 
   3 -10   6       34.58       56.76     78.18 o 
  -5  -9   6        0.02      -21.75     96.19 o 
  -4  -9   6        5.30      -19.37     84.98 o 
  -3  -9   6       25.27       24.81     76.48 o 
  -2  -9   6        8.07       76.82     73.42 o 
  -1  -9   6        5.50       73.08     68.32 o 
   0  -9   6       21.51       41.81     64.24 o 
   1  -9   6      146.84      274.36     49.44 o 
   2  -9   6      122.64       55.40     63.56 o 
   3  -9   6        1.51      -44.19     66.62 o 
  -5  -8   6       13.63      -28.89     87.02 o 
  -4  -8   6       13.28        8.50     74.78 o 
  -3  -8   6        0.16       17.00     67.64 o 
  -2  -8   6       46.39       12.92     60.50 o 
  -1  -8   6       70.47       17.68     59.82 o 
   0  -8   6       95.58      153.42     47.08 o 
   1  -8   6       60.92      -12.08     38.82 o 
   2  -8   6      111.74      125.21     42.89 o 
   3  -8   6      151.28       86.68     62.88 o 
   5  -8   6       44.90     -106.39     84.64 o 
   6  -8   6       99.97       40.79    103.33 o 
  -6  -7   6        0.21      144.51     66.79 o 
  -5  -7   6        0.69      139.34    164.85 o 
  -4  -7   6      104.89      237.88     53.53 o 
  -3  -7   6       31.91       25.10     81.07 o 
  -2  -7   6        0.84        9.86     54.72 o 
  -1  -7   6       77.63       22.43     50.99 o 
   0  -7   6      217.97      261.61     53.87 o 
   1  -7   6      100.94       84.26     35.20 o 
   2  -7   6      150.48      138.95     38.93 o 
   3  -7   6      127.75      108.10     42.52 o 
   4  -7   6       91.73       73.76     71.72 o 
   5  -7   6        9.77      -16.66     79.20 o 
   6  -7   6       42.01      -98.57     87.70 o 
  -6  -6   6        0.26       71.38     55.26 o 
  -5  -6   6        3.56       11.39     80.73 o 
  -4  -6   6        0.51       12.22     42.18 o 
  -3  -6   6      439.94      501.96     48.10 o 
  -2  -6   6       27.70       34.64     29.80 o 
  -1  -6   6       14.32       18.15     19.76 o 
   0  -6   6       97.65      107.48     29.79 o 
   1  -6   6      151.20      209.85     34.55 o 
   2  -6   6      214.19      253.13     39.05 o 
   3  -6   6      123.36      144.94     41.81 o 
   4  -6   6        9.12      -69.68     61.18 o 
   5  -6   6      269.44      306.59     83.96 o 
   6  -6   6      144.78       73.76     84.98 o 
   7  -6   6       22.19     -133.58     89.05 o 
  -7  -5   6        0.09       33.08    160.94 o 
  -6  -5   6        1.30       31.30     48.05 o 
  -5  -5   6      120.97      211.75     48.28 o 
  -4  -5   6       57.80       70.06     37.59 o 
  -3  -5   6      126.19      205.62     87.02 o 
  -2  -5   6      139.37      130.79     23.17 o 
  -1  -5   6      103.36       84.01     19.82 o 
   0  -5   6       12.09      -18.10     18.95 o 
   1  -5   6      392.44      392.26     66.66 o 
   2  -5   6       54.07       10.84     27.81 o 
   3  -5   6      130.23      155.00     35.19 o 
   4  -5   6        1.39      -13.60     59.82 o 
   5  -5   6      413.44      578.18     90.41 o 
   6  -5   6       47.79       64.24     77.50 o 
   7  -5   6       22.01      -44.53     82.60 o 
  -7  -4   6        2.22       66.37     54.26 o 
  -6  -4   6       25.85       59.18     46.71 o 
  -5  -4   6      122.04      147.31     43.97 o 
  -4  -4   6       70.74       60.31     41.30 o 
  -3  -4   6       14.58       -4.09     27.94 o 
  -2  -4   6       66.46       68.78     20.73 o 
  -1  -4   6      484.15      422.19     23.93 o 
   0  -4   6       92.76       96.17     19.33 o 
   1  -4   6        0.03      -26.99     17.99 o 
   2  -4   6       36.20       43.34     19.75 o 
   3  -4   6      574.84      564.39     37.65 o 
   4  -4   6      357.21      559.23     90.92 o 
   5  -4   6        9.23      -43.17     61.52 o 
   6  -4   6      128.92      131.20     72.74 o 
  -7  -3   6        0.76      -26.68     62.37 o 
  -6  -3   6       29.63       20.63     43.38 o 
  -5  -3   6       47.75       88.20     41.53 o 
  -4  -3   6       62.13       91.29     33.72 o 
  -3  -3   6      479.87      420.16     25.84 o 
  -2  -3   6       58.56       48.29     19.32 o 
  -1  -3   6       19.29       21.75     15.42 o 
   0  -3   6     1114.49      959.81     41.51 o 
   1  -3   6       80.48       87.39     16.95 o 
   2  -3   6        0.43        5.18     15.15 o 
   3  -3   6      330.15      396.55     82.77 o 
   4  -3   6      341.33      489.43     76.82 o 
   5  -3   6      160.62      181.80     41.51 o 
   6  -3   6        0.09      -18.63     53.87 o 
  -7  -2   6       11.31      -30.62     49.84 o 
  -6  -2   6       60.85       37.05    126.61 o 
  -5  -2   6       12.09       -5.39     34.31 o 
  -4  -2   6        8.39       50.62     30.66 o 
  -3  -2   6      319.05      362.22     35.30 o 
  -2  -2   6     1415.05     1292.80     54.25 o 
  -1  -2   6      255.54      281.67     21.89 o 
   0  -2   6     1125.67      920.32     40.29 o 
   1  -2   6      607.44      543.77     25.94 o 
   2  -2   6      350.64      351.18     27.88 o 
   3  -2   6        1.87        4.41     25.54 o 
   4  -2   6       14.85      -10.07     31.25 o 
   5  -2   6      248.16      245.89     43.93 o 
   6  -2   6       28.47      -18.69     57.10 o 
   7  -2   6       19.58       21.41     65.94 o 
  -8  -1   6        0.22      -44.70    100.78 o 
  -7  -1   6       12.04      -12.09     51.05 o 
  -6  -1   6       73.88       58.22     44.89 o 
  -5  -1   6      125.90      136.57     40.06 o 
  -4  -1   6      158.35      146.76     26.36 o 
  -3  -1   6       40.21       55.32     20.23 o 
  -2  -1   6      294.71      335.02     26.87 o 
  -1  -1   6     1272.53     1178.70     49.63 o 
   0  -1   6      110.33      136.52     17.28 o 
   1  -1   6      788.95      716.42     41.41 o 
   2  -1   6      379.78      389.40     29.71 o 
   3  -1   6     1083.44      984.39     54.22 o 
   4  -1   6        1.74      -31.46     29.42 o 
   5  -1   6       55.95       18.88     38.21 o 
   6  -1   6       62.40       -0.68     56.76 o 
   7  -1   6       27.83      -11.22     71.38 o 
  -8   0   6        0.39       61.67     67.46 o 
  -7   0   6       60.86       46.64     56.36 o 
  -6   0   6       12.18      -17.08     51.50 o 
  -5   0   6      145.94      173.38     47.90 o 
  -4   0   6      570.77      561.48     32.96 o 
  -3   0   6      114.05      119.05     23.43 o 
  -2   0   6       74.78       60.29     19.52 o 
  -1   0   6     1384.42     1216.58     51.44 o 
   0   0   6      249.66      235.02     32.72 o 
   1   0   6     1083.56      969.66     52.16 o 
   2   0   6      146.39      172.32     32.12 o 
   3   0   6      115.11      124.82     30.40 o 
   4   0   6      500.62      510.99     81.07 o 
   5   0   6        3.42      -69.85     46.57 o 
   6   0   6        2.54      -15.98     57.78 o 
   7   0   6       66.95       94.15     76.82 o 
  -8   1   6       12.07       41.26     68.87 o 
  -7   1   6        3.82      -48.07     55.81 o 
  -6   1   6       29.28       77.62     47.19 o 
  -5   1   6      222.09      238.36     36.02 o 
  -4   1   6      448.50      504.61     39.54 o 
  -3   1   6      492.56      543.38     30.95 o 
  -2   1   6       42.06       30.18     19.98 o 
  -1   1   6       20.16       13.89     17.36 o 
   0   1   6      368.20      374.43     32.41 o 
   1   1   6     1451.36     1418.18     58.25 o 
   2   1   6       44.21       23.63     25.66 o 
   3   1   6       26.12       39.43     37.90 o 
   4   1   6      273.30      251.62     39.38 o 
   5   1   6       62.11       83.96     61.52 o 
   6   1   6        4.39      -14.96     66.28 o 
   7   1   6       22.13        3.74     67.64 o 
  -7   2   6       63.14       72.81     60.73 o 
  -6   2   6      167.19      145.26     40.74 o 
  -5   2   6        5.94       21.10     33.05 o 
  -4   2   6      288.21      321.40     48.76 o 
  -3   2   6       30.76       20.30     23.69 o 
  -2   2   6     2186.67     1925.22     78.74 o 
  -1   2   6      196.20      214.81     27.49 o 
   0   2   6        0.73        2.53     21.45 o 
   1   2   6      260.87      265.83     30.36 o 
   2   2   6     2338.24     2223.53    107.87 o 
   3   2   6      240.56      305.62     65.60 o 
   4   2   6      398.81      411.28     70.02 o 
   5   2   6        3.42       15.64     53.36 o 
   6   2   6       12.45       26.17     69.00 o 
   7   2   6        0.05       74.44     73.76 o 
  -7   3   6        1.08      -71.10     58.63 o 
  -6   3   6       20.15      -31.73     40.03 o 
  -5   3   6       15.72       67.70     35.67 o 
  -4   3   6      108.33       88.73     32.18 o 
  -3   3   6       39.15        8.94     28.63 o 
  -2   3   6      188.62      218.07     30.81 o 
  -1   3   6     1325.19     1285.16     57.50 o 
   0   3   6      452.84      485.47     43.24 o 
   1   3   6        0.19       -9.83     24.08 o 
   2   3   6       85.32       34.36     32.38 o 
   3   3   6      176.53      221.96     62.54 o 
   4   3   6       57.43       63.90     58.12 o 
   5   3   6       56.99       80.56     62.20 o 
   6   3   6       82.59       39.09     65.60 o 
  -7   4   6       79.78      134.60     84.30 o 
  -6   4   6       21.84       28.55     72.06 o 
  -5   4   6       18.39      -43.17     46.74 o 
  -4   4   6      440.81      482.23     44.79 o 
  -3   4   6      357.09      342.38     38.90 o 
  -2   4   6      107.13      123.24     31.33 o 
  -1   4   6      277.77      274.71     35.68 o 
   0   4   6      751.52      682.77     81.75 o 
   1   4   6      339.26      398.23     38.35 o 
   2   4   6       18.20        6.55     36.38 o 
   3   4   6       72.42      107.75     61.86 o 
   4   4   6       32.57      -15.64     64.58 o 
   5   4   6       56.65       24.47     65.94 o 
   6   4   6        5.74       -5.10     78.86 o 
  -7   5   6        5.24       -6.94    131.88 o 
  -6   5   6      104.79      145.75     63.75 o 
  -5   5   6       36.03       20.98     51.58 o 
  -4   5   6       29.95      -12.04     53.36 o 
  -3   5   6      309.28      328.60     68.88 o 
  -2   5   6      182.09      180.29     37.91 o 
  -1   5   6      211.81      275.29     45.26 o 
   0   5   6      387.64      461.86     54.62 o 
   1   5   6      334.20      389.54     42.89 o 
   2   5   6       76.48      185.93     70.02 o 
   3   5   6        3.84       -1.36     62.88 o 
   4   5   6       20.49      -27.87     64.24 o 
   5   5   6       26.60       -9.18     79.54 o 
  -6   6   6       15.35      -43.89     72.06 o 
  -5   6   6      215.12      157.48     57.77 o 
  -4   6   6        6.90        8.66     65.94 o 
  -3   6   6       85.20      116.71     67.98 o 
  -2   6   6      333.59      285.00     55.40 o 
  -1   6   6        6.08       63.89     36.90 o 
   0   6   6      876.97      790.96     90.07 o 
   1   6   6        0.97      -36.70     35.78 o 
   2   6   6      409.27      667.57    100.61 o 
   3   6   6       50.30      140.04     80.90 o 
   4   6   6       34.49       61.18     73.76 o 
   5   6   6        8.15       63.22     78.86 o 
  -5   7   6       83.58       68.89     58.07 o 
  -4   7   6      182.17      156.93     57.87 o 
  -3   7   6       24.56      -62.15     51.15 o 
  -2   7   6        0.51      -73.86     50.92 o 
  -1   7   6      173.45      169.49     59.74 o 
   0   7   6       76.02       -6.86     84.30 o 
   2   7   6        1.56      -20.05     73.08 o 
   3   7   6       70.56      173.01     78.86 o 
   4   7   6       19.51       12.24     82.60 o 
  -5   8   6        2.63      -88.26     58.84 o 
  -4   8   6       35.71      -66.44     78.01 o 
  -3   8   6      211.39      189.77     70.36 o 
  -2   8   6       66.28      -33.91     61.40 o 
  -1   8   6        0.12       -0.40     79.03 o 
   0   8   6      145.31       78.18    104.35 o 
  -3   9   6       18.26      -65.25     97.21 o 
  -2   9   6      146.49      131.19    135.11 o 
  -1   9   6       27.12      -63.33     70.04 o 
   0   9   6        0.21      -50.31    108.43 o 
  -2 -11   7        2.91       36.71     88.71 o 
  -1 -11   7        2.75       70.36     84.30 o 
   0 -11   7       43.56       47.59     81.58 o 
   1 -11   7        3.12       95.51     83.62 o 
   2 -11   7        1.18        6.62     97.72 o 
   3 -11   7       65.75      -35.35     91.77 o 
  -4 -10   7        7.28       36.71     90.75 o 
  -3 -10   7        1.98        4.76     85.66 o 
  -2 -10   7        4.72      -57.44     76.82 o 
  -1 -10   7       57.26       55.74     77.16 o 
   0 -10   7       21.95        0.68     71.72 o 
   1 -10   7        9.00       69.78     97.21 o 
   2 -10   7        9.41       50.66     69.17 o 
   3 -10   7        2.96     -120.84     80.56 o 
   4 -10   7       67.99       -1.70     94.83 o 
  -5  -9   7        0.09       64.58     95.85 o 
  -4  -9   7        0.12       35.69     82.60 o 
  -3  -9   7       25.28       30.25     77.16 o 
  -2  -9   7       61.10       69.34     69.34 o 
  -1  -9   7        4.05      -69.34     64.92 o 
   0  -9   7       51.25       57.10     65.60 o 
   1  -9   7        9.51       45.15     44.80 o 
   2  -9   7       54.46       48.09     78.52 o 
   3  -9   7        7.88      -84.30     75.46 o 
   4  -9   7       99.79      110.47     88.04 o 
   5  -9   7       24.16      -73.76     90.75 o 
  -5  -8   7        4.92        8.16     86.00 o 
  -4  -8   7        0.49      -80.90     69.68 o 
  -3  -8   7        0.64      -71.72     63.22 o 
  -2  -8   7       46.48      -34.67     60.84 o 
  -1  -8   7       43.21       26.17     60.50 o 
   0  -8   7        4.11      -12.31     36.65 o 
   1  -8   7       20.94      -12.76     38.37 o 
   2  -8   7      222.33      201.86     45.23 o 
   3  -8   7       80.33       81.92     72.06 o 
   4  -8   7       24.72      -69.68     76.14 o 
   5  -8   7       42.93      -41.13     88.38 o 
   6  -8   7       60.21      -70.70     96.19 o 
  -6  -7   7        4.17       37.97     55.50 o 
  -5  -7   7        6.00       69.31     84.30 o 
  -4  -7   7      170.13      168.66     49.01 o 
  -3  -7   7       25.66        1.97     40.03 o 
  -2  -7   7        3.42        2.38     55.74 o 
  -1  -7   7       57.40       34.51     32.50 o 
   0  -7   7       76.49       67.87     34.13 o 
   1  -7   7       87.74       42.48     34.60 o 
   2  -7   7       27.64      -40.43     34.13 o 
   3  -7   7       73.72      124.74     66.28 o 
   4  -7   7      210.64      194.77     75.80 o 
   5  -7   7        7.17       -2.38     79.20 o 
   6  -7   7       28.59      -13.94     90.07 o 
  -6  -6   7        3.23       28.09    149.90 o 
  -5  -6   7        2.13       30.64     48.91 o 
  -4  -6   7        0.87       -6.71     41.70 o 
  -3  -6   7      364.26      464.02     55.74 o 
  -2  -6   7      135.38      124.62     32.83 o 
  -1  -6   7      156.56      174.79     25.85 o 
   0  -6   7       96.51      128.99     33.17 o 
   1  -6   7      643.18      563.81     40.38 o 
   2  -6   7       22.55       25.15     31.67 o 
   3  -6   7      530.83      556.08     62.54 o 
   4  -6   7      131.89      214.82     75.12 o 
   5  -6   7        4.14      -33.65     75.80 o 
   6  -6   7      117.91      139.70     89.73 o 
   7  -6   7        1.09      -10.88     95.85 o 
  -7  -5   7       10.28       49.98     63.90 o 
  -6  -5   7        0.41        7.28     60.84 o 
  -5  -5   7       51.60       53.46     73.59 o 
  -4  -5   7       94.08      138.45     41.41 o 
  -3  -5   7       21.76       34.95     33.88 o 
  -2  -5   7      344.02      376.41     32.79 o 
  -1  -5   7       41.47       44.43     20.89 o 
   0  -5   7       38.36       -1.34     21.30 o 
   1  -5   7      214.66      249.72     27.68 o 
   2  -5   7      666.31      630.72     82.26 o 
   3  -5   7      260.94      404.83     68.32 o 
   4  -5   7       42.89       94.83     64.92 o 
   5  -5   7      134.71      175.39     74.78 o 
   6  -5   7        9.53      -79.54     75.12 o 
   7  -5   7        2.96       92.45     89.05 o 
  -7  -4   7        2.77       15.45     55.88 o 
  -6  -4   7       10.71       43.85     50.95 o 
  -5  -4   7       44.49       83.23     44.55 o 
  -4  -4   7       22.25       -0.40     36.25 o 
  -3  -4   7       21.88       15.65     29.73 o 
  -2  -4   7      268.06      284.63     29.12 o 
  -1  -4   7      498.20      420.22     25.51 o 
   0  -4   7      554.35      474.13     27.69 o 
   1  -4   7      137.40      180.94     24.63 o 
   2  -4   7      187.50      229.93     32.99 o 
   3  -4   7      520.84      528.70     38.52 o 
   4  -4   7       43.30       61.40     33.31 o 
   5  -4   7        3.99       15.30     64.58 o 
   6  -4   7      201.21      199.86     77.50 o 
  -7  -3   7       11.66        8.28     52.98 o 
  -6  -3   7       67.60       97.46     47.78 o 
  -5  -3   7       20.83        2.22     38.33 o 
  -4  -3   7      162.50      133.79     37.31 o 
  -3  -3   7      292.21      311.25     31.71 o 
  -2  -3   7       30.44       29.30     20.57 o 
  -1  -3   7      186.08      166.85     22.73 o 
   0  -3   7     1442.60     1345.68     56.42 o 
   1  -3   7       31.78       53.72     17.72 o 
   2  -3   7       17.51       -3.95     25.06 o 
   3  -3   7      135.23      177.29     44.36 o 
   4  -3   7      223.47      263.48     41.75 o 
   5  -3   7       85.11      102.98     41.71 o 
   6  -3   7       39.21      -20.09    109.79 o 
  -7  -2   7       13.26       35.22     73.42 o 
  -6  -2   7       13.86        7.00     43.78 o 
  -5  -2   7       67.35       27.65     40.45 o 
  -4  -2   7       53.17       31.99     33.24 o 
  -3  -2   7       44.30       56.49     23.56 o 
  -2  -2   7       11.98       -5.59     19.66 o 
  -1  -2   7      475.47      471.17     26.89 o 
   0  -2   7        3.78       -6.67     15.81 o 
   1  -2   7     8271.38     7591.23    341.62 o 
   2  -2   7      692.12      646.88     41.19 o 
   3  -2   7      475.46      471.34     37.25 o 
   4  -2   7       56.42       41.33     37.30 o 
   5  -2   7       80.29       79.22     40.59 o 
   6  -2   7        1.10       26.85     58.12 o 
   7  -2   7       71.75       67.64     71.72 o 
  -7  -1   7        4.10        3.73     55.51 o 
  -6  -1   7        5.05       25.49     45.34 o 
  -5  -1   7      114.62      141.05     43.19 o 
  -4  -1   7       20.03       21.31     26.39 o 
  -3  -1   7       70.55       83.78     24.81 o 
  -2  -1   7      412.64      386.62     26.88 o 
  -1  -1   7     1078.05      962.32     44.16 o 
   0  -1   7      195.92      210.11     21.86 o 
   1  -1   7        3.48      -36.95     24.63 o 
   2  -1   7      527.78      570.36     52.01 o 
   3  -1   7      243.32      252.46     38.58 o 
   4  -1   7       67.00       93.65     39.49 o 
   5  -1   7      115.84      101.67     42.30 o 
   6  -1   7        9.47      -42.49     66.28 o 
   7  -1   7       33.32      -16.66     74.78 o 
  -7   0   7       16.49       67.15     57.05 o 
  -6   0   7        3.34       10.08     46.36 o 
  -5   0   7      170.74      180.08     35.17 o 
  -4   0   7      106.99      118.44     29.43 o 
  -3   0   7      242.87      313.67     31.93 o 
  -2   0   7      178.68      227.06     27.66 o 
  -1   0   7      701.52      663.03     34.21 o 
   0   0   7     1116.16      999.65     44.87 o 
   1   0   7        4.35      -36.29     24.20 o 
   2   0   7      168.27      159.55     31.11 o 
   3   0   7      511.56      481.31     45.76 o 
   4   0   7      106.98       96.35     44.70 o 
   5   0   7        5.81       36.37     64.24 o 
   6   0   7       21.17       29.23     65.26 o 
   7   0   7        6.13      -17.68     80.56 o 
  -7   1   7       13.22       18.76     58.14 o 
  -6   1   7        4.30       33.30     49.33 o 
  -5   1   7       87.12       31.01     34.72 o 
  -4   1   7      108.15      135.64     32.13 o 
  -3   1   7      506.45      485.80     31.03 o 
  -2   1   7      571.25      498.54     30.44 o 
  -1   1   7      379.44      401.56     32.18 o 
   0   1   7      875.44      769.62     43.76 o 
   1   1   7      954.88      799.20     48.19 o 
   2   1   7        3.93       17.34     41.98 o 
   3   1   7       27.59        1.85     33.82 o 
   4   1   7      120.62      153.98     60.16 o 
   5   1   7        3.11       24.13     58.46 o 
   6   1   7        3.17       12.58     74.10 o 
   7   1   7        3.05      -30.59     76.14 o 
  -7   2   7        4.00      -39.09     61.15 o 
  -6   2   7      278.54      333.75     48.39 o 
  -5   2   7       22.45      -20.14     34.48 o 
  -4   2   7       72.00       93.65     32.34 o 
  -3   2   7      318.27      401.67     37.19 o 
  -2   2   7       88.51       99.73     32.97 o 
  -1   2   7     1035.22      942.85     45.88 o 
   0   2   7      101.36       98.33     26.60 o 
   1   2   7        3.89      -21.78     29.28 o 
   2   2   7      351.20      377.97     44.26 o 
   3   2   7       97.72      114.30     37.81 o 
   4   2   7       28.15       76.48     59.14 o 
   5   2   7      628.84      418.76     80.22 o 
   6   2   7        4.28       12.24     75.80 o 
  -7   3   7       12.51       -4.43     65.59 o 
  -6   3   7       94.46       80.17     44.37 o 
  -5   3   7      216.95      163.93     41.16 o 
  -4   3   7      105.88      122.78     34.06 o 
  -3   3   7       18.02       26.48     35.67 o 
  -2   3   7      207.88      213.14     34.78 o 
  -1   3   7      431.77      533.57     42.32 o 
   0   3   7       96.33      116.25     30.23 o 
   1   3   7       22.32       18.70     33.88 o 
   2   3   7      168.39      117.62     40.51 o 
   3   3   7       87.37      118.97     60.50 o 
   4   3   7        0.28       46.91     64.92 o 
   5   3   7        1.61      -55.06     69.68 o 
   6   3   7        0.47       20.05     73.42 o 
  -7   4   7       42.65      -49.63     82.26 o 
  -6   4   7        0.83     -102.99     68.66 o 
  -5   4   7       48.12       42.16     44.82 o 
  -4   4   7      175.66      207.02     40.74 o 
  -3   4   7      195.48      226.78     37.51 o 
  -2   4   7       32.15       27.89     32.18 o 
  -1   4   7      457.09      538.91     46.20 o 
   0   4   7      342.72      386.31     41.45 o 
   1   4   7       86.74      167.42     79.03 o 
   2   4   7       54.24       81.16     44.70 o 
   3   4   7       39.03       17.00     65.60 o 
   4   4   7       30.02       30.59     65.60 o 
   5   4   7        5.10       11.56     78.86 o 
   6   4   7        0.28       51.67     79.54 o 
  -6   5   7       50.98      -43.44     60.23 o 
  -5   5   7       18.66        0.62     53.30 o 
  -4   5   7      101.46       69.46     47.47 o 
  -3   5   7      165.51      115.93     38.13 o 
  -2   5   7      135.97      140.05     38.36 o 
  -1   5   7      259.13      226.63     40.30 o 
   0   5   7       62.35       67.32     37.85 o 
   1   5   7      218.04      298.56     54.21 o 
   2   5   7       20.41       86.68     64.92 o 
   3   5   7       18.58       88.04     81.92 o 
   4   5   7       23.16        8.50     81.92 o 
   5   5   7        6.96        4.08     79.20 o 
  -6   6   7       69.77      107.09     67.04 o 
  -5   6   7      100.54       86.39     57.07 o 
  -4   6   7      104.64       94.79     80.73 o 
  -3   6   7      107.09       37.32     51.34 o 
  -2   6   7      599.38      564.44     68.17 o 
  -1   6   7       56.74       42.92     40.01 o 
   0   6   7       20.16       23.26     39.99 o 
   1   6   7        0.62      -26.51     67.64 o 
   2   6   7       34.29        3.06     79.54 o 
   3   6   7       76.89      105.71     79.88 o 
   4   6   7        2.57      -74.10     85.66 o 
  -5   7   7       72.75       13.63     61.00 o 
  -4   7   7      154.16       74.64     59.90 o 
  -3   7   7       42.11       46.31     57.96 o 
  -2   7   7       24.14      -70.90     56.01 o 
  -1   7   7       97.18       30.01     58.21 o 
   0   7   7       65.66      100.27     75.12 o 
   2   7   7        4.74       61.18     77.16 o 
   3   7   7       27.96       31.27     91.09 o 
  -4   8   7       37.92      -84.62     61.66 o 
  -3   8   7       73.29      -52.37     64.24 o 
  -2   8   7       42.11      -54.55     64.63 o 
  -1   8   7       17.41      -87.51     65.09 o 
  -2   9   7       29.39     -108.01     72.00 o 
  -1   9   7       12.27      -86.34    121.35 o 
  -2 -11   8       14.71       36.37     89.73 o 
  -1 -11   8       10.48       46.23     89.05 o 
   0 -11   8        3.12      122.71     87.02 o 
   1 -11   8        6.60      103.67     82.94 o 
   2 -11   8        4.62       -8.73    103.33 o 
   3 -11   8       65.03      -73.08     87.36 o 
  -3 -10   8        5.67        2.72     87.02 o 
  -2 -10   8       14.47       40.11     81.58 o 
  -1 -10   8        0.21       82.26     80.22 o 
   0 -10   8      155.66      163.49     79.88 o 
   1 -10   8       26.02       10.86     47.13 o 
   2 -10   8      205.46      264.63     59.24 o 
   3 -10   8        9.73     -117.27     82.60 o 
   4 -10   8        2.61      -16.32     97.55 o 
  -4  -9   8        0.84      -50.65     83.96 o 
  -3  -9   8        2.45      -65.60     76.82 o 
  -2  -9   8       12.15       30.93     73.76 o 
  -1  -9   8       12.49      -29.57     68.32 o 
   0  -9   8       55.35      -10.88     64.24 o 
   1  -9   8      137.13      174.67     48.31 o 
   2  -9   8      101.81      107.73     65.77 o 
   3  -9   8        8.30      -88.71     77.84 o 
   4  -9   8       36.56      -47.93     87.36 o 
   5  -9   8       14.44     -132.56     90.75 o 
  -5  -8   8        1.28      -50.99     82.60 o 
  -4  -8   8        1.64      -11.22     79.88 o 
  -3  -8   8        3.95      -20.73     69.68 o 
  -2  -8   8       38.57       27.53     63.90 o 
  -1  -8   8       57.27       91.43     65.26 o 
   0  -8   8        1.48       12.11     37.97 o 
   1  -8   8       18.43      -24.80     38.19 o 
   2  -8   8      138.87      226.38     72.74 o 
   3  -8   8       35.98       -6.46     70.70 o 
   4  -8   8        5.80       41.13     81.24 o 
   5  -8   8       55.75       19.03     91.43 o 
   6  -8   8        5.02     -116.25     98.57 o 
  -6  -7   8        6.55        4.09     60.68 o 
  -5  -7   8        1.63       24.88     53.57 o 
  -4  -7   8      128.17      148.00     51.75 o 
  -3  -7   8       14.08      -42.83     63.56 o 
  -2  -7   8       20.88        4.08     59.14 o 
  -1  -7   8      246.24      267.32     43.26 o 
   0  -7   8       19.09       12.90     35.33 o 
   1  -7   8        4.79      -11.99     34.22 o 
   2  -7   8      159.78      254.93     69.00 o 
   3  -7   8       75.61       81.58     67.98 o 
   4  -7   8      100.36       80.22     73.76 o 
   5  -7   8        5.50       93.13     86.34 o 
   6  -7   8        0.87     -133.58     89.05 o 
  -6  -6   8        2.47      -11.18     53.15 o 
  -5  -6   8       12.34        5.61     50.47 o 
  -4  -6   8       28.06       21.68     41.43 o 
  -3  -6   8        6.92      -26.39     38.41 o 
  -2  -6   8       56.30        9.58     32.61 o 
  -1  -6   8        0.46      -20.61     24.30 o 
   0  -6   8      560.96      460.59     36.34 o 
   1  -6   8      138.09      167.55     35.43 o 
   2  -6   8      273.71      418.76     71.38 o 
   3  -6   8      106.96      126.78     65.60 o 
   4  -6   8      324.60      417.74     83.28 o 
   5  -6   8        2.57       75.80     78.86 o 
   6  -6   8      188.85      153.64     91.09 o 
  -6  -5   8       13.99       -2.29     53.83 o 
  -5  -5   8        1.65       34.87     71.72 o 
  -4  -5   8        4.15      -43.07     39.60 o 
  -3  -5   8       43.40       71.28     38.18 o 
  -2  -5   8      232.60      241.87     29.86 o 
  -1  -5   8      105.75      116.47     25.89 o 
   0  -5   8        0.47       -3.83     23.56 o 
   1  -5   8      317.62      376.69     69.48 o 
   2  -5   8      158.72      249.15     61.18 o 
   3  -5   8       21.21      -32.63     56.76 o 
   4  -5   8       73.26      102.99     69.00 o 
   5  -5   8       29.83       -1.02     74.10 o 
   6  -5   8       97.17       65.26     81.24 o 
   7  -5   8        1.05      -61.52     91.43 o 
  -7  -4   8        5.96      -25.98     56.11 o 
  -6  -4   8       24.91      -17.81     64.07 o 
  -5  -4   8        9.59      -11.99     41.34 o 
  -4  -4   8       51.32       33.42     37.99 o 
  -3  -4   8        1.37      -44.60     29.73 o 
  -2  -4   8      152.52      176.63     28.56 o 
  -1  -4   8      313.49      379.91     32.36 o 
   0  -4   8        3.57      -17.36     21.33 o 
   1  -4   8        0.90       -7.46     32.34 o 
   2  -4   8      338.10      446.50     59.31 o 
   3  -4   8       85.44      115.14     33.14 o 
   4  -4   8       15.49       20.05     64.92 o 
   5  -4   8       28.77        7.82     69.68 o 
   6  -4   8       20.26      -70.36     76.14 o 
  -7  -3   8        0.57       29.29     59.35 o 
  -6  -3   8       11.75      -14.49     47.41 o 
  -5  -3   8       12.53       -5.97     40.17 o 
  -4  -3   8       51.64       32.17     55.91 o 
  -3  -3   8       22.73      -11.40     26.73 o 
  -2  -3   8       74.35       86.02     25.14 o 
  -1  -3   8      360.36      381.82     32.23 o 
   0  -3   8     2458.75     2227.19     89.39 o 
   1  -3   8       21.34       -5.88     30.77 o 
   2  -3   8       22.97      -31.39     29.62 o 
   3  -3   8       94.92       73.73     35.69 o 
   4  -3   8       16.20        7.65     38.95 o 
   5  -3   8       16.49       31.94     44.01 o 
   6  -3   8        1.64       12.24     79.20 o 
  -7  -2   8       31.44      -21.01     54.52 o 
  -6  -2   8        0.82      -25.72     46.12 o 
  -5  -2   8        7.67      -16.84     42.75 o 
  -4  -2   8      129.64      163.96     32.02 o 
  -3  -2   8      397.05      442.81     37.66 o 
  -2  -2   8       34.01       25.14     23.81 o 
  -1  -2   8      325.09      419.50     33.78 o 
   0  -2   8     1058.92      989.42     45.84 o 
   1  -2   8      308.51      392.00     41.47 o 
   2  -2   8      163.35      176.50     35.90 o 
   3  -2   8        6.43      -46.67     34.07 o 
   4  -2   8      287.61      287.48     49.45 o 
   5  -2   8       44.39       36.25     47.10 o 
   6  -2   8       78.79       79.20     70.02 o 
   7  -2   8       23.40       -2.72     75.46 o 
  -7  -1   8       19.56      -13.80     57.63 o 
  -6  -1   8       25.31       28.96     48.86 o 
  -5  -1   8      128.16      138.18     45.30 o 
  -4  -1   8        0.41        8.02     28.64 o 
  -3  -1   8      129.34      141.80     29.28 o 
  -2  -1   8      356.25      407.16     32.60 o 
  -1  -1   8      172.33      198.86     27.11 o 
   0  -1   8        7.46      -11.21     17.87 o 
   1  -1   8      161.28      174.85     33.86 o 
   2  -1   8      221.71      216.95     52.35 o 
   3  -1   8      118.36      102.21     38.57 o 
   4  -1   8        0.57      -34.64     44.36 o 
   5  -1   8        4.56       25.01     47.09 o 
   6  -1   8       35.09        4.08     72.06 o 
   7  -1   8       13.38       91.43     85.32 o 
  -7   0   8       14.11      -27.31     62.31 o 
  -6   0   8        2.55       18.43     49.85 o 
  -5   0   8       17.51        2.48     33.73 o 
  -4   0   8      219.99      265.90     36.78 o 
  -3   0   8       66.35       63.78     28.39 o 
  -2   0   8      235.69      311.05     32.96 o 
  -1   0   8      298.08      373.61     43.04 o 
   0   0   8      102.93       99.96     32.88 o 
   1   0   8        2.26        2.20     29.45 o 
   2   0   8       24.56      -21.41     29.56 o 
   3   0   8       95.99       47.83     36.51 o 
   4   0   8       18.93        9.67     40.24 o 
   5   0   8        0.01       41.47     71.04 o 
   6   0   8       15.07      -10.20     69.68 o 
   7   0   8        2.73      129.16     90.75 o 
  -7   1   8       18.27       33.63     65.59 o 
  -6   1   8        2.53      -13.26     51.96 o 
  -5   1   8      104.92      120.59     39.54 o 
  -4   1   8       61.37       29.07     33.58 o 
  -3   1   8      182.97      251.18     34.63 o 
  -2   1   8      380.50      396.13     46.58 o 
  -1   1   8        1.72      -19.18     32.97 o 
   0   1   8      387.59      432.48     47.93 o 
   1   1   8       67.34       92.62     34.17 o 
   2   1   8       31.36       69.77     34.93 o 
   3   1   8       34.11      -14.96     35.31 o 
   4   1   8      130.89      130.18     64.24 o 
   5   1   8       69.98       58.46     74.10 o 
   6   1   8       17.29       13.26     71.04 o 
  -7   2   8        0.96      -53.25     61.40 o 
  -6   2   8       46.69       37.07     45.37 o 
  -5   2   8      320.13      355.88     50.95 o 
  -4   2   8       27.66       23.08     33.33 o 
  -3   2   8      477.03      522.72     41.54 o 
  -2   2   8       29.59       44.60     36.10 o 
  -1   2   8        4.66      -34.53     26.97 o 
   0   2   8       51.79       57.73     35.37 o 
   1   2   8      232.08      215.57     42.60 o 
   2   2   8        3.56      -19.98     36.42 o 
   3   2   8        0.26      -28.24     39.12 o 
   4   2   8      179.70      194.43     79.20 o 
   5   2   8       92.44      152.96     74.78 o 
   6   2   8       35.99       25.49     77.16 o 
  -7   3   8        7.23      -87.21     97.55 o 
  -6   3   8       33.37       26.02     47.48 o 
  -5   3   8      151.17      154.45     42.34 o 
  -4   3   8      148.27      185.05     50.82 o 
  -3   3   8       13.16       -1.29     39.84 o 
  -2   3   8      132.45      150.45     35.65 o 
  -1   3   8      314.14      401.45     40.96 o 
   0   3   8        9.86      -13.76     36.62 o 
   1   3   8        0.31      -57.89     38.59 o 
   2   3   8       61.87        3.86     42.17 o 
   3   3   8      154.94       89.05     66.96 o 
   4   3   8       20.75       35.35     70.02 o 
   5   3   8        0.31      -25.15     67.64 o 
   6   3   8        1.44       89.05     87.36 o 
  -6   4   8       10.88       82.94     81.58 o 
  -5   4   8       55.06       12.91     50.06 o 
  -4   4   8       30.07      -23.95     38.89 o 
  -3   4   8      219.61      245.27     42.18 o 
  -2   4   8        0.06      -29.69     35.10 o 
  -1   4   8       34.68       37.63     35.84 o 
   0   4   8      174.03      186.72     47.57 o 
   1   4   8       37.36       33.84     44.81 o 
   2   4   8        1.72        3.55     45.89 o 
   3   4   8       55.25       61.86     76.48 o 
   4   4   8       26.75       57.44     78.86 o 
   5   4   8        3.59       78.18     81.92 o 
  -6   5   8       59.09      -15.00     72.74 o 
  -5   5   8        9.64      -56.77     52.12 o 
  -4   5   8       86.79      115.15     53.55 o 
  -3   5   8       54.11       39.58     39.81 o 
  -2   5   8       47.44       -2.80     38.80 o 
  -1   5   8       12.33       -6.99     36.99 o 
   0   5   8      108.68       99.34     49.26 o 
   1   5   8       76.27       37.30     48.06 o 
   2   5   8       73.46       71.72     72.40 o 
   3   5   8        5.25       12.24     80.56 o 
   4   5   8        3.28      -27.87     82.26 o 
   5   5   8        9.90      -56.76     94.15 o 
  -5   6   8       40.39       97.02     63.61 o 
  -4   6   8       47.83      -78.49     93.98 o 
  -3   6   8        0.55      -84.38     56.25 o 
  -2   6   8      154.29      173.98     59.36 o 
  -1   6   8      132.35      128.22     59.35 o 
   0   6   8        0.22       11.28     51.37 o 
   1   6   8      111.57      129.16     84.98 o 
   2   6   8       14.99       19.03     83.28 o 
   3   6   8        9.30       81.92     96.53 o 
   4   6   8        0.78       23.45     90.75 o 
  -4   7   8       75.51      -19.52     77.16 o 
  -3   7   8       22.85      -34.82     69.68 o 
  -2   7   8       36.38      -50.18     60.09 o 
  -1   7   8      116.28       39.77     80.56 o 
   0   7   8       15.99       -6.46     80.22 o 
   2   7   8        1.59        1.36     93.13 o 
   3   7   8       20.07      -64.92     95.85 o 
  -3   8   8       44.81       33.01     68.99 o 
  -2   8   8       12.04     -102.42     68.28 o 
  -1   8   8        5.80     -128.48     85.66 o 
  -2 -11   9        2.65      103.33     93.81 o 
  -1 -11   9       25.74       18.35     86.34 o 
   0 -11   9        0.10       84.30     86.00 o 
   1 -11   9       41.27      110.13     84.30 o 
   2 -11   9        0.36      -91.77     75.12 o 
  -3 -10   9        0.09       29.23     88.71 o 
  -2 -10   9        2.53        9.86     82.60 o 
  -1 -10   9        0.24       60.16     81.58 o 
   0 -10   9        7.99       69.68     79.54 o 
   1 -10   9      197.35      182.85     54.13 o 
   2 -10   9       26.69      -14.62     72.74 o 
   3 -10   9       27.44       96.53     91.43 o 
   4 -10   9        8.91      -94.15     93.13 o 
  -4  -9   9       12.10       -5.44     87.70 o 
  -3  -9   9        0.78     -106.73     77.16 o 
  -2  -9   9        3.87       32.29     77.16 o 
  -1  -9   9        1.77       38.41     71.72 o 
   0  -9   9       11.30       37.05     67.30 o 
   1  -9   9       22.96       -6.36     45.27 o 
   2  -9   9       33.05      -61.18     69.00 o 
   3  -9   9        6.34       41.81     79.20 o 
   4  -9   9       18.39     -117.27     86.68 o 
   5  -9   9       45.18      -54.38     94.49 o 
  -5  -8   9        5.13      -77.50     84.98 o 
  -4  -8   9        3.26      -28.55     80.56 o 
  -3  -8   9       21.71       26.51     73.42 o 
  -2  -8   9       11.37      -34.33     65.60 o 
  -1  -8   9        2.36       72.06     65.26 o 
   0  -8   9       21.57       17.83     42.04 o 
   1  -8   9       37.04       15.98     59.48 o 
   2  -8   9       56.15       53.70     68.66 o 
   3  -8   9       29.01      -49.29     72.40 o 
   4  -8   9        0.01      -53.36     78.52 o 
   5  -8   9        5.25       90.07     91.77 o 
  -5  -7   9        0.42      -46.24     54.17 o 
  -4  -7   9        0.85      -33.28     49.36 o 
  -3  -7   9       24.47       -2.38     69.00 o 
  -2  -7   9       25.87       -5.10     59.48 o 
  -1  -7   9      172.80      180.27     42.92 o 
   0  -7   9       22.78       -4.39     37.86 o 
   1  -7   9        4.45      -22.77     56.76 o 
   2  -7   9        7.77      -18.01     63.22 o 
   3  -7   9       63.21      -35.69     69.34 o 
   4  -7   9       21.02       74.78     74.78 o 
   5  -7   9        2.06      -42.83     83.28 o 
   6  -7   9        8.89     -109.45     91.77 o 
  -6  -6   9        8.32       47.06     62.53 o 
  -5  -6   9       13.28       35.46     55.16 o 
  -4  -6   9       83.02      118.09     52.18 o 
  -3  -6   9        4.39      -31.93     40.83 o 
  -2  -6   9        4.94      -22.69     34.99 o 
  -1  -6   9       66.49       30.83     28.30 o 
   0  -6   9      160.24      210.55     39.20 o 
   1  -6   9        6.54      -43.51     55.40 o 
   2  -6   9        2.15       24.47     58.12 o 
   3  -6   9       16.35        0.34     62.88 o 
   4  -6   9       36.66      105.37     76.48 o 
   5  -6   9      301.33      381.37     92.79 o 
   6  -6   9       34.19       43.85     93.13 o 
  -6  -5   9       18.38       28.08     98.40 o 
  -5  -5   9        0.46       25.15     51.05 o 
  -4  -5   9        7.67      -32.65     39.77 o 
  -3  -5   9       84.18       73.98     40.76 o 
  -2  -5   9       17.06      -18.14     45.72 o 
  -1  -5   9       13.67      -17.26     24.84 o 
   0  -5   9       30.72       -1.75     26.28 o 
   1  -5   9       10.78       29.82     42.49 o 
   2  -5   9      144.54      131.20     62.20 o 
   3  -5   9       14.23      -61.52     61.18 o 
   4  -5   9       11.89      -39.77     67.30 o 
   5  -5   9       47.16       21.41     81.24 o 
   6  -5   9       53.40       22.09     89.73 o 
  -7  -4   9        0.17      -13.51     61.63 o 
  -6  -4   9        4.00       23.48     52.60 o 
  -5  -4   9       29.23       70.55     48.14 o 
  -4  -4   9        7.66      -37.10     41.70 o 
  -3  -4   9        7.13      -30.69     53.53 o 
  -2  -4   9      176.26      201.63     31.82 o 
  -1  -4   9       70.16       40.67     27.01 o 
   0  -4   9       72.98      102.36     27.38 o 
   1  -4   9        0.14      -52.91     35.27 o 
   2  -4   9       34.27      -14.22     34.84 o 
   3  -4   9       75.24       93.00     42.15 o 
   4  -4   9       35.73      -63.22     67.64 o 
   5  -4   9        6.84      -74.78     74.78 o 
   6  -4   9       17.00      -69.00     82.26 o 
  -7  -3   9        0.60      -59.93     54.97 o 
  -6  -3   9        3.89        0.96     51.15 o 
  -5  -3   9       15.50       35.55     47.95 o 
  -4  -3   9       64.85       39.17     39.68 o 
  -3  -3   9        1.30      -24.12     28.14 o 
  -2  -3   9       67.03       69.28     28.52 o 
  -1  -3   9      123.00      126.43     28.27 o 
   0  -3   9       77.98       90.53     36.51 o 
   1  -3   9       24.10       -5.01     34.57 o 
   2  -3   9        6.61      -52.09     34.73 o 
   3  -3   9      111.07      141.52     42.17 o 
   4  -3   9      160.75      181.84     48.73 o 
   5  -3   9       16.41       27.47     49.81 o 
   6  -3   9        0.85       36.03     88.71 o 
  -7  -2   9        4.88       37.62     63.07 o 
  -6  -2   9       55.84       35.78     55.33 o 
  -5  -2   9        3.21       19.17     47.47 o 
  -4  -2   9        3.19      -35.11     30.58 o 
  -3  -2   9      209.77      225.32     35.81 o 
  -2  -2   9      268.57      326.94     35.18 o 
  -1  -2   9        0.69      -26.18     25.71 o 
   0  -2   9      255.92      358.56     45.11 o 
   1  -2   9       28.33       44.09     34.95 o 
   2  -2   9       11.13      -36.72     76.31 o 
   3  -2   9      110.20       79.07     39.92 o 
   4  -2   9       66.02       31.85     47.08 o 
   5  -2   9       38.89       28.88     51.66 o 
   6  -2   9       22.03      112.51     77.84 o 
  -7  -1   9        0.10      -33.53     63.32 o 
  -6  -1   9        7.06       -2.03     51.62 o 
  -5  -1   9      132.19      117.08     49.33 o 
  -4  -1   9        2.22        8.87     33.90 o 
  -3  -1   9       44.87       47.42     31.54 o 
  -2  -1   9      158.58      182.11     31.95 o 
  -1  -1   9        2.67      -29.74     22.99 o 
   0  -1   9       13.66       -3.81     33.24 o 
   1  -1   9       54.34       62.52     34.21 o 
   2  -1   9      316.95      331.25     56.25 o 
   3  -1   9       72.97       96.05     40.92 o 
   4  -1   9        0.01        9.60     47.65 o 
   5  -1   9        8.69       56.12     50.71 o 
   6  -1   9       39.31       79.88     84.64 o 
  -7   0   9        2.93      -89.49     59.66 o 
  -6   0   9       11.67      -27.64     57.40 o 
  -5   0   9        1.06       -2.00     36.78 o 
  -4   0   9      328.26      342.53     41.51 o 
  -3   0   9       16.40       27.42     30.50 o 
  -2   0   9       20.82       -7.31     27.02 o 
  -1   0   9      151.95      233.24     32.59 o 
   0   0   9      102.85      119.62     37.44 o 
   1   0   9       98.35       84.79     40.45 o 
   2   0   9      103.96      104.72     38.86 o 
   3   0   9      122.54      156.55     43.95 o 
   4   0   9       67.12       42.61     46.51 o 
   5   0   9        3.93       46.23     71.72 o 
   6   0   9        1.88      136.30     83.96 o 
  -7   1   9       16.65      -52.14     66.28 o 
  -6   1   9       15.15       34.70     60.84 o 
  -5   1   9       16.71      -21.91     37.74 o 
  -4   1   9        9.96       16.72     34.72 o 
  -3   1   9      102.35      147.84     34.84 o 
  -2   1   9      102.99      123.21     33.34 o 
  -1   1   9      146.44      182.66     41.96 o 
   0   1   9       84.98       64.87     36.91 o 
   1   1   9      179.69      195.57     73.93 o 
   2   1   9       70.68       44.43     42.66 o 
   3   1   9      111.22       35.72     41.16 o 
   4   1   9      139.43      233.17     79.54 o 
   5   1   9       14.98       69.34     76.48 o 
   6   1   9        1.17      -43.17     79.20 o 
  -7   2   9       35.50       -7.35     69.56 o 
  -6   2   9        2.12      -58.52     45.35 o 
  -5   2   9       54.73       -6.71     49.65 o 
  -4   2   9       41.59       -8.12     36.30 o 
  -3   2   9       54.07       50.28     35.24 o 
  -2   2   9      235.17      311.31     50.01 o 
  -1   2   9      129.75      156.22     45.51 o 
   0   2   9       19.68       15.02     38.14 o 
   1   2   9      325.97      361.94     68.15 o 
   2   2   9      190.19      183.24     45.51 o 
   3   2   9        2.14       -4.20     44.31 o 
   4   2   9        5.27       33.31     73.76 o 
   5   2   9       21.53      -45.21     71.72 o 
   6   2   9        0.25       15.30     91.09 o 
  -6   3   9        0.92      -69.73     46.49 o 
  -5   3   9       43.61      -72.22     50.69 o 
  -4   3   9       49.76       20.54     47.67 o 
  -3   3   9        1.81      -28.24     35.20 o 
  -2   3   9      104.58       84.64     36.74 o 
  -1   3   9      184.33      237.77     70.87 o 
   0   3   9      112.28      145.84     45.37 o 
   1   3   9       53.20        0.03     42.36 o 
   2   3   9       58.47      103.43     47.77 o 
   3   3   9       32.03       31.61     72.06 o 
   4   3   9        0.22       19.03     85.66 o 
   5   3   9        0.64       77.84     80.90 o 
  -6   4   9        8.03       86.34     83.62 o 
  -5   4   9       21.45      -34.33     72.82 o 
  -4   4   9       42.54       26.78     43.19 o 
  -3   4   9      102.77      104.30     41.81 o 
  -2   4   9        0.35      -30.43     38.29 o 
  -1   4   9       47.94       30.66     46.46 o 
   0   4   9      262.62      288.45     53.23 o 
   1   4   9       42.34       54.99     50.54 o 
   2   4   9        0.56       -9.25    105.88 o 
   3   4   9       21.17       74.78     80.56 o 
   4   4   9       11.38       40.11     85.66 o 
   5   4   9        1.05      -49.29     83.28 o 
  -5   5   9       13.92      -37.50     58.79 o 
  -4   5   9       34.96       35.52     54.95 o 
  -3   5   9       51.40       49.62     43.72 o 
  -2   5   9       17.89      -18.06     57.85 o 
  -1   5   9       11.19       25.02     49.56 o 
   0   5   9       19.08        1.45     49.92 o 
   1   5   9      197.54      203.55    125.59 o 
   2   5   9       68.31       32.63     79.54 o 
   3   5   9       32.11      -47.25     87.02 o 
   4   5   9        8.11       13.94     94.49 o 
  -5   6   9       27.26        1.26     62.67 o 
  -4   6   9        0.49      -29.09     57.82 o 
  -3   6   9       25.25       26.10     60.00 o 
  -2   6   9       43.90      -28.88     58.55 o 
  -1   6   9       94.74      162.44     57.52 o 
   0   6   9       40.38       23.17     55.98 o 
   1   6   9       18.06       47.59     80.56 o 
   2   6   9        9.18       11.56     81.92 o 
   3   6   9       15.81      102.99    106.05 o 
  -3   7   9       23.19      -91.39     60.93 o 
  -2   7   9        8.52      -79.20     80.56 o 
  -1   7   9       76.59     -105.03     84.30 o 
   0   7   9       29.83       24.47     92.11 o 
   2   7   9       16.01      -25.83     89.73 o 
  -1   8   9       18.85      -18.01     97.55 o 
  -1 -11  10       14.59        2.72     89.73 o 
   0 -11  10        0.22       70.36     87.02 o 
   2 -11  10        1.33      -43.17     78.86 o 
  -3 -10  10        4.38       14.28     90.07 o 
  -2 -10  10        1.31        2.72     87.02 o 
  -1 -10  10       18.46       82.60     83.62 o 
   0 -10  10        0.67        3.74     78.52 o 
   1 -10  10        2.53       13.94     76.48 o 
   2 -10  10        6.76      -98.91     77.84 o 
   3 -10  10        7.45      -81.24     87.36 o 
  -4  -9  10       11.13     -131.03     87.36 o 
  -3  -9  10        0.31      -45.21     83.96 o 
  -2  -9  10        9.33      -28.89     76.48 o 
  -1  -9  10        0.25       35.35     75.46 o 
   0  -9  10        0.28       -6.46     68.32 o 
   1  -9  10       29.03       31.61     73.76 o 
   2  -9  10        2.33      -18.01     77.16 o 
   3  -9  10        0.19      -66.28     79.88 o 
   4  -9  10        5.16     -132.56     88.38 o 
  -5  -8  10        1.29      -78.18     89.05 o 
  -4  -8  10        8.73       -2.72     85.66 o 
  -3  -8  10       58.36       75.46     80.22 o 
  -2  -8  10        0.91      -50.31     71.04 o 
  -1  -8  10        3.72       41.81     66.96 o 
   0  -8  10        5.03       -6.46     64.92 o 
   1  -8  10        0.66      -60.50     64.24 o 
   2  -8  10       65.61      103.33     77.50 o 
   3  -8  10       12.14     -108.43     75.12 o 
   4  -8  10        2.30      -79.54     80.56 o 
   5  -8  10       13.72      -75.46     91.77 o 
  -5  -7  10        3.01      -50.18     57.56 o 
  -4  -7  10        0.13      -59.28     51.16 o 
  -3  -7  10       39.04       24.13     74.10 o 
  -2  -7  10       16.94      -73.76     63.22 o 
  -1  -7  10       25.65       36.85     41.66 o 
   0  -7  10       13.24       -5.44     62.54 o 
   1  -7  10        3.02      -93.30     62.20 o 
   2  -7  10       13.63      -31.61     68.66 o 
   3  -7  10       98.65      208.02     81.58 o 
   4  -7  10        6.38       28.21     82.94 o 
   5  -7  10        1.24      -22.09     87.02 o 
  -6  -6  10        2.28      -33.45     59.16 o 
  -5  -6  10       11.29      -29.90     57.29 o 
  -4  -6  10       28.47       32.33     51.19 o 
  -3  -6  10       67.23        0.04     43.99 o 
  -2  -6  10        4.40      -11.26     39.04 o 
  -1  -6  10       15.42      -40.13     29.82 o 
   0  -6  10       40.31       80.56     59.48 o 
   1  -6  10       67.98        3.06     62.20 o 
   2  -6  10        0.22      -42.15     66.28 o 
   3  -6  10       40.83       94.83     72.06 o 
   4  -6  10       35.82       -0.34     77.16 o 
   5  -6  10       57.42       19.37     91.09 o 
   6  -6  10        0.67      -81.58     96.19 o 
  -6  -5  10       10.04       21.29    107.24 o 
  -5  -5  10        5.47      -40.14     53.12 o 
  -4  -5  10        0.50      -21.41     47.11 o 
  -3  -5  10       10.16      -28.49     41.92 o 
  -2  -5  10       28.59       27.14     30.67 o 
  -1  -5  10       40.44       14.95     29.92 o 
   0  -5  10       37.04       76.23     48.95 o 
   1  -5  10       88.96       89.71     44.04 o 
   2  -5  10       35.69       20.05     64.92 o 
   3  -5  10       17.50       20.39     69.34 o 
   4  -5  10        3.75      -68.32     76.82 o 
   5  -5  10       24.82      -13.60     84.64 o 
   6  -5  10       11.66      -74.44     93.47 o 
  -6  -4  10        0.34      -78.80     52.53 o 
  -5  -4  10       36.63       -5.29     48.83 o 
  -4  -4  10        6.27      -25.25     42.34 o 
  -3  -4  10        4.89      -53.71     35.81 o 
  -2  -4  10      123.07      140.07     33.23 o 
  -1  -4  10       60.11      103.29     29.66 o 
   0  -4  10       56.12      101.82     41.38 o 
   1  -4  10      108.53      106.63     44.34 o 
   2  -4  10       46.91      -33.61     40.10 o 
   3  -4  10       71.45       20.99     43.72 o 
   4  -4  10       28.72      -13.60     78.52 o 
   5  -4  10        4.04       -6.80     85.32 o 
   6  -4  10       17.34      -37.73     95.51 o 
  -6  -3  10        1.91      -60.32     92.11 o 
  -5  -3  10        5.40      -14.25     46.86 o 
  -4  -3  10       38.00       26.60     70.70 o 
  -3  -3  10       23.58       27.65     32.28 o 
  -2  -3  10       41.46        8.30     30.79 o 
  -1  -3  10        2.17      -39.19     26.13 o 
   0  -3  10      350.48      518.73     54.90 o 
   1  -3  10      106.74      157.70     42.57 o 
   2  -3  10      139.24       86.01     63.22 o 
   3  -3  10      168.49      197.64     47.82 o 
   4  -3  10        1.07       21.74     56.59 o 
   5  -3  10        7.41       -7.30     53.09 o 
  -7  -2  10        0.51      -23.17     61.88 o 
  -6  -2  10       15.23       41.75     56.54 o 
  -5  -2  10        2.64      -66.64     44.42 o 
  -4  -2  10        4.12      -26.46     34.97 o 
  -3  -2  10       13.57        5.95     33.89 o 
  -2  -2  10       36.77       20.43     30.50 o 
  -1  -2  10       29.02      -11.66     35.40 o 
   0  -2  10      260.91      283.21     45.15 o 
   1  -2  10      494.97      635.03     59.52 o 
   2  -2  10       54.32       37.19     70.53 o 
   3  -2  10        0.73      -40.61     41.64 o 
   4  -2  10       70.29       40.56     50.06 o 
   5  -2  10        5.32       13.43     54.34 o 
   6  -2  10        0.05      106.39     87.70 o 
  -7  -1  10        3.23      -59.54     62.78 o 
  -6  -1  10        3.30      -47.72     59.90 o 
  -5  -1  10       55.01        9.67     49.98 o 
  -4  -1  10        6.65       20.18     36.27 o 
  -3  -1  10       12.35        5.75     33.33 o 
  -2  -1  10      151.47      151.25     34.19 o 
  -1  -1  10      172.51      262.98     51.33 o 
   0  -1  10        6.47      -17.98     39.10 o 
   1  -1  10       25.90      -17.00     43.17 o 
   2  -1  10      104.33       79.13     41.94 o 
   3  -1  10        6.48      -58.46     41.26 o 
   4  -1  10        1.22      -54.04     46.20 o 
   5  -1  10       21.99       24.47     86.34 o 
   6  -1  10        0.72      141.06     87.70 o 
  -7   0  10        1.99      -88.48     68.01 o 
  -6   0  10        4.08      -72.68     56.40 o 
  -5   0  10        9.82      -51.89     40.04 o 
  -4   0  10      166.72      119.10     39.28 o 
  -3   0  10       30.76       -3.41     33.99 o 
  -2   0  10       75.00      117.09     33.78 o 
  -1   0  10      301.02      417.99     53.70 o 
   0   0  10       81.40       40.79     40.34 o 
   1   0  10        8.39      -22.69     52.52 o 
   2   0  10      199.46      164.13     54.21 o 
   3   0  10       58.15       73.31     45.52 o 
   4   0  10        6.97       39.82     53.46 o 
   5   0  10        2.90      -21.41     89.39 o 
   6   0  10        0.35        2.38     86.34 o 
  -6   1  10       18.21      -15.37     61.66 o 
  -5   1  10       29.36       -0.04     43.58 o 
  -4   1  10        1.64        5.63     38.89 o 
  -3   1  10       23.77       -3.24     35.60 o 
  -2   1  10       92.91      109.15     35.42 o 
  -1   1  10       53.90       60.39     69.85 o 
   0   1  10      195.00      166.75     44.70 o 
   1   1  10       33.46       11.02     41.61 o 
   2   1  10      153.99       78.21     59.82 o 
   3   1  10        1.26       12.09     47.08 o 
   4   1  10      148.01      246.09     89.05 o 
   5   1  10        0.46       -9.86     80.22 o 
   6   1  10       54.57       31.61     87.70 o 
  -6   2  10       27.45      -36.19     65.81 o 
  -5   2  10        1.66      -27.70     45.46 o 
  -4   2  10       28.08      -29.99     41.90 o 
  -3   2  10       39.64       -0.71     45.72 o 
  -2   2  10      138.65      226.49     44.01 o 
  -1   2  10       54.93       50.19     44.51 o 
   0   2  10        9.15      -29.75     41.51 o 
   1   2  10       84.43      131.31     47.76 o 
   2   2  10       15.70       -9.12     44.72 o 
   3   2  10        0.16        4.25     55.23 o 
   4   2  10        7.61       61.86     80.22 o 
   5   2  10       23.74      141.74     98.57 o 
  -6   3  10       10.69       11.99     64.77 o 
  -5   3  10       25.26      -32.80     69.34 o 
  -4   3  10       40.69      -20.74     52.26 o 
  -3   3  10        0.26      -22.09     39.19 o 
  -2   3  10       45.99       28.25     49.63 o 
  -1   3  10      170.42      218.58     52.13 o 
   0   3  10        6.62        0.66     45.92 o 
   1   3  10        9.57      -16.46     48.97 o 
   2   3  10       54.74       27.56     48.86 o 
   3   3  10        3.69      -36.37     86.34 o 
   4   3  10        0.64       18.01     85.32 o 
   5   3  10        0.70      -28.55     82.60 o 
  -5   4  10       15.31       -9.71     67.26 o 
  -4   4  10       45.84       32.36     47.07 o 
  -3   4  10       19.66      -11.85     46.54 o 
  -2   4  10        6.81      -49.56     48.29 o 
  -1   4  10        1.43      -68.22     49.79 o 
   0   4  10      281.42      346.77     66.79 o 
   1   4  10       26.54       17.71     54.35 o 
   2   4  10       18.44       -8.50     82.60 o 
   3   4  10       21.82       48.61     95.17 o 
   4   4  10        0.38       19.37    105.03 o 
  -5   5  10        4.12        4.47     66.29 o 
  -4   5  10       32.73      -23.48     62.88 o 
  -3   5  10      125.61       64.02     74.94 o 
  -2   5  10       40.00       50.64     56.14 o 
  -1   5  10       82.37       64.59     56.12 o 
   0   5  10       55.03       34.79     54.13 o 
   1   5  10        0.80      -42.97     59.01 o 
   2   5  10       45.07      -65.94     81.92 o 
   3   5  10        0.45       93.47    110.13 o 
  -4   6  10        4.35      -14.79     62.22 o 
  -3   6  10       42.56      -11.62     64.75 o 
  -2   6  10       34.93      -38.41     83.28 o 
  -1   6  10       14.24       18.90     59.60 o 
   0   6  10        4.48       -3.80     61.52 o 
   1   6  10       24.03       83.28     96.53 o 
   2   6  10        3.27      -17.34     94.83 o 
  -2   7  10        5.21        3.40     92.79 o 
  -1   7  10       16.34     -133.07     88.71 o 
  -2 -10  11        2.89      -18.01     87.36 o 
  -1 -10  11        2.44       54.72     88.38 o 
   1 -10  11        0.89      -71.72     72.74 o 
   2 -10  11        6.44      -41.13     82.26 o 
   3 -10  11        6.60      -39.77     95.51 o 
  -3  -9  11        0.23       28.55     93.47 o 
  -2  -9  11        6.50       35.35     87.02 o 
  -1  -9  11        0.38       -4.42     77.16 o 
   1  -9  11       20.22       39.43     75.12 o 
   2  -9  11       14.08       -0.68     79.54 o 
   3  -9  11        1.75        5.10     90.41 o 
   4  -9  11        7.77      -72.06     94.83 o 
  -4  -8  11       20.94      -42.49     86.00 o 
  -3  -8  11       31.45       24.13     84.98 o 
  -2  -8  11       11.34      -20.39     76.48 o 
   0  -8  11        9.14      -95.34     63.56 o 
   1  -8  11        6.88      -35.01     74.44 o 
   2  -8  11       20.92      -10.88     80.22 o 
   3  -8  11        1.93      -48.61     81.92 o 
   4  -8  11        0.03        6.46     88.04 o 
  -5  -7  11        1.27      -26.36     60.09 o 
  -4  -7  11        0.09      -45.15     55.50 o 
  -3  -7  11       36.30      -19.37     78.18 o 
  -2  -7  11        0.07      -57.78     67.30 o 
  -1  -7  11       60.13       78.52     62.20 o 
   0  -7  11       11.43      -30.59     61.18 o 
   1  -7  11        1.06      -96.36     64.24 o 
   2  -7  11       18.90      110.81     79.88 o 
   3  -7  11      176.49      361.66     93.13 o 
   4  -7  11        4.29      -42.49     89.05 o 
   5  -7  11       42.91      -10.20     96.19 o 
  -5  -6  11        0.16      -46.63     59.65 o 
  -4  -6  11        3.37      -59.21     52.64 o 
  -3  -6  11        4.42      -18.54     48.62 o 
  -2  -6  11       12.10      -24.66     42.90 o 
  -1  -6  11       26.96      -38.07     58.12 o 
   0  -6  11       70.46      124.06     65.60 o 
   1  -6  11       39.23       95.51     72.40 o 
   2  -6  11        3.24        0.00     71.04 o 
   3  -6  11        5.82       -3.06     78.86 o 
   4  -6  11       25.37       -4.08     87.36 o 
   5  -6  11        1.98      -48.61     94.83 o 
  -6  -5  11        8.52       24.65     63.36 o 
  -5  -5  11        0.43      -78.26     52.17 o 
  -4  -5  11        1.48      -58.43     46.72 o 
  -3  -5  11       15.33       42.41     47.95 o 
  -2  -5  11       58.36       34.88     35.95 o 
  -1  -5  11        4.94      -15.52     41.40 o 
   0  -5  11        7.64      -65.04     43.36 o 
   1  -5  11       38.97       75.21     48.68 o 
   2  -5  11       33.03       66.62     69.00 o 
   3  -5  11        0.40      -31.27     78.18 o 
   4  -5  11        7.65     -107.07     81.24 o 
   5  -5  11        7.87       24.13     96.87 o 
  -6  -4  11        2.73      -16.35    103.33 o 
  -5  -4  11       14.88       32.45     57.55 o 
  -4  -4  11        5.36      -60.30     80.22 o 
  -3  -4  11        3.15      -54.87     40.73 o 
  -2  -4  11       11.83      -38.81     31.51 o 
  -1  -4  11       87.15       63.08     67.98 o 
   0  -4  11       77.56      122.53     48.51 o 
   1  -4  11      355.64      590.15     63.54 o 
   2  -4  11       33.34       -3.18     46.87 o 
   3  -4  11        3.71      -44.04     49.64 o 
   4  -4  11        0.07      -59.48     81.24 o 
   5  -4  11        0.65     -119.65     90.07 o 
   6  -4  11       12.87       23.45    106.05 o 
  -6  -3  11        0.31      -91.77     61.18 o 
  -5  -3  11        0.09       20.52     53.38 o 
  -4  -3  11       32.68       45.53     47.85 o 
  -3  -3  11        0.38      -29.05     34.86 o 
  -2  -3  11       72.37       36.79     34.34 o 
  -1  -3  11       10.91       98.60     50.31 o 
   0  -3  11        1.04      -15.50     43.69 o 
   1  -3  11      658.30      677.80     54.59 o 
   2  -3  11        0.26       30.20     48.97 o 
   3  -3  11      136.44      142.81     52.85 o 
   4  -3  11        1.43      -78.66     52.44 o 
   5  -3  11        0.14       19.29     61.64 o 
  -6  -2  11        0.25      -53.29     57.33 o 
  -5  -2  11        0.02      -35.03     54.38 o 
  -4  -2  11       26.00       11.73     41.32 o 
  -3  -2  11       61.45       46.72     50.76 o 
  -2  -2  11        2.08      -25.83     32.84 o 
  -1  -2  11        0.45      -39.80     40.72 o 
   0  -2  11       21.23       13.38     41.78 o 
   1  -2  11        2.60      -45.16     68.32 o 
   2  -2  11       13.54       18.40     48.20 o 
   3  -2  11        2.34      -50.42     47.63 o 
   4  -2  11       44.19       60.55     53.80 o 
   5  -2  11       23.96       95.24     64.53 o 
   6  -2  11        0.04      163.83     99.59 o 
  -6  -1  11        3.63       26.34     62.63 o 
  -5  -1  11       27.24      -28.55     52.59 o 
  -4  -1  11        0.14      -13.91     40.35 o 
  -3  -1  11       15.25      -22.50     43.41 o 
  -2  -1  11      129.92      179.89     49.80 o 
  -1  -1  11       14.84       21.48     43.97 o 
   0  -1  11        0.33      -19.90     39.72 o 
   1  -1  11       67.24      101.24     45.09 o 
   2  -1  11       28.40        2.48     47.67 o 
   3  -1  11       23.79        4.01     51.75 o 
   4  -1  11        0.09      -43.51     51.30 o 
   5  -1  11        6.22       41.13     95.51 o 
  -6   0  11       12.39      -20.98     68.53 o 
  -5   0  11        0.37      -72.16     57.82 o 
  -4   0  11        1.25      -61.85     41.24 o 
  -3   0  11        1.45      -68.69     45.79 o 
  -2   0  11        1.16       -6.68     44.76 o 
  -1   0  11      204.54      181.66     47.68 o 
   0   0  11       53.81       65.95     46.57 o 
   1   0  11       12.17       42.79     42.82 o 
   2   0  11       14.90       12.66     44.42 o 
   3   0  11       16.62       -1.20     51.10 o 
   4   0  11       11.30       38.52     52.40 o 
   5   0  11       29.17      -35.69    100.27 o 
  -6   1  11       18.78      -36.82     70.65 o 
  -5   1  11       33.64       80.48     50.16 o 
  -4   1  11      124.25      115.32     47.38 o 
  -3   1  11       43.97       47.05     41.83 o 
  -2   1  11       12.30      -59.19     46.27 o 
  -1   1  11       11.14      -35.21     48.78 o 
   0   1  11       54.61       20.82     44.70 o 
   1   1  11        1.05      -40.16     43.80 o 
   2   1  11        0.56       11.42     50.46 o 
   3   1  11        3.09      -53.32     49.03 o 
   4   1  11        4.46      -91.77     93.47 o 
   5   1  11      145.28      204.28    101.63 o 
  -6   2  11       28.53      -76.53     81.25 o 
  -5   2  11       12.09      -39.98     51.49 o 
  -4   2  11        8.72      -43.98     46.73 o 
  -3   2  11       46.88       50.93     54.04 o 
  -2   2  11       33.87       41.42     50.43 o 
  -1   2  11        0.17      -12.91     47.58 o 
   0   2  11       23.09       20.22     48.00 o 
   1   2  11       14.46        4.35     47.85 o 
   2   2  11       13.27        1.03     49.91 o 
   3   2  11        2.79       22.43     55.22 o 
   4   2  11        9.06       28.55     89.73 o 
   5   2  11        1.74       27.53     92.79 o 
  -5   3  11       24.03      -38.92    135.62 o 
  -4   3  11        2.90       12.48     48.32 o 
  -3   3  11        0.18      -76.34     50.89 o 
  -2   3  11       21.66      -30.29     50.30 o 
  -1   3  11       96.49      142.69     53.88 o 
   0   3  11       11.43      -26.88     56.42 o 
   1   3  11        2.24       36.99     57.27 o 
   2   3  11       32.23      -81.21     54.14 o 
   3   3  11       10.33       98.57     91.09 o 
   4   3  11        0.38       81.58     99.93 o 
  -5   4  11       11.59      -50.42     56.13 o 
  -4   4  11       47.82       17.27     63.12 o 
  -3   4  11        1.99      -39.04     53.58 o 
  -2   4  11        3.21      -18.79     56.19 o 
  -1   4  11        5.42      -32.75     53.23 o 
   0   4  11       12.24       62.51     55.46 o 
   1   4  11        8.33       13.97     60.20 o 
   2   4  11        1.04      -39.77     88.04 o 
   3   4  11       27.27       58.80     95.17 o 
  -4   5  11        0.78      -76.74     61.94 o 
  -3   5  11       43.26       24.97     61.31 o 
  -2   5  11       72.62       44.61     60.02 o 
  -1   5  11       39.27       40.78     60.69 o 
   0   5  11       48.05       50.20     62.47 o 
   1   5  11        4.88       74.06    106.05 o 
   2   5  11        0.20      -49.29    100.27 o 
  -3   6  11        3.72        9.18     88.38 o 
  -2   6  11       30.60      135.96     93.13 o 
  -1   6  11        5.28     -125.76     88.04 o 
   0   6  11        0.36       17.35    129.16 o 
   1   6  11        6.48       19.71     90.41 o 
   1 -10  12        4.47      -26.17     88.38 o 
   2 -10  12        0.38      -28.21     95.17 o 
  -3  -9  12        2.86      -40.45     94.15 o 
   1  -9  12        7.22      -10.20     88.04 o 
   2  -9  12        0.80      -92.45     86.68 o 
   3  -9  12        0.56     -119.99     94.15 o 
  -4  -8  12        8.34        8.50     95.51 o 
  -3  -8  12        0.23      -47.59     87.36 o 
   0  -8  12       17.26       13.60     77.50 o 
   1  -8  12        3.48     -110.81     74.10 o 
   2  -8  12       30.61       29.57     87.36 o 
   3  -8  12        0.94      -78.86     89.39 o 
   4  -8  12        0.04     -138.17     92.11 o 
  -4  -7  12        4.27      -42.83     88.38 o 
  -3  -7  12        8.31      -48.27     79.20 o 
  -1  -7  12        2.30      -12.24     64.92 o 
   0  -7  12       57.55        8.84     76.14 o 
   1  -7  12        2.96       -6.80     72.74 o 
   2  -7  12        5.49       33.31     83.28 o 
   3  -7  12        8.01       -8.84     88.38 o 
   4  -7  12       37.46      -43.17     98.23 o 
  -5  -6  12        6.12      -60.74     61.22 o 
  -4  -6  12        7.31       -2.10     55.99 o 
  -3  -6  12        1.63      -60.52     51.66 o 
  -2  -6  12        0.02      -42.83     71.72 o 
  -1  -6  12        0.71      -13.94     66.62 o 
   0  -6  12        0.81      -67.64     63.90 o 
   1  -6  12       12.27      -15.64     73.08 o 
   2  -6  12        0.65     -110.64     73.76 o 
   3  -6  12        2.28      -32.63     88.38 o 
   4  -6  12       18.97       43.17     99.25 o 
   5  -6  12        1.06       73.08    110.13 o 
  -5  -5  12        0.02      -79.47     56.95 o 
  -4  -5  12        0.64      -39.17     52.70 o 
  -3  -5  12        3.59      -70.56     47.04 o 
  -2  -5  12       23.35       16.29     49.13 o 
  -1  -5  12        0.19      -69.92     48.04 o 
   0  -5  12       34.35       36.24     51.04 o 
   1  -5  12        3.02       -2.17     51.92 o 
   2  -5  12       29.51       -3.06     74.10 o 
   3  -5  12        1.40      -80.56     83.62 o 
   4  -5  12        3.25       -7.82     96.53 o 
   5  -5  12       14.03     -115.91     97.55 o 
  -5  -4  12        0.81      -10.64     58.15 o 
  -4  -4  12        0.05      -73.94     49.29 o 
  -3  -4  12        9.34      -35.43     41.40 o 
  -2  -4  12        0.35       46.62     50.77 o 
  -1  -4  12       23.44       47.02     46.82 o 
   0  -4  12      124.57      141.89     58.63 o 
   1  -4  12        3.04      -57.40     50.67 o 
   2  -4  12       13.35        0.87     53.19 o 
   3  -4  12       15.19       -2.88     55.69 o 
   4  -4  12        5.46     -134.09     89.39 o 
   5  -4  12        2.82      -74.78     95.17 o 
  -6  -3  12        2.08      -88.77     59.18 o 
  -5  -3  12        9.59      -59.88     60.29 o 
  -4  -3  12        7.67        9.63     52.00 o 
  -3  -3  12       22.00      -58.82     39.21 o 
  -2  -3  12        8.27      -76.15     75.12 o 
  -1  -3  12      105.09      104.85     48.39 o 
   0  -3  12       38.98       -5.22     49.16 o 
   1  -3  12        0.18      -18.03     45.97 o 
   2  -3  12        2.09      -24.57     50.71 o 
   3  -3  12       12.56      -48.86     55.68 o 
   4  -3  12       64.78       20.55     62.08 o 
   5  -3  12        0.74        1.10     67.72 o 
  -6  -2  12        1.87      -29.02     96.36 o 
  -5  -2  12        5.12      -18.11     61.51 o 
  -4  -2  12       27.28      -40.43     43.97 o 
  -3  -2  12       28.85        2.12     42.52 o 
  -2  -2  12        9.06      -48.21     46.88 o 
  -1  -2  12        1.74      -67.71     45.14 o 
   0  -2  12        5.61       -1.62     79.54 o 
   1  -2  12       31.37       96.98     47.91 o 
   2  -2  12        5.68      -31.91     52.16 o 
   3  -2  12        1.14      -76.97     51.31 o 
   4  -2  12        3.78       50.35     63.57 o 
   5  -2  12        2.44       22.78     70.42 o 
  -6  -1  12        2.48      -52.00     85.32 o 
  -5  -1  12        0.14      -10.59     61.21 o 
  -4  -1  12       10.73      -29.75     49.23 o 
  -3  -1  12       15.73       18.24     58.46 o 
  -2  -1  12       58.17       42.12     49.74 o 
  -1  -1  12        8.48      -33.59     46.03 o 
   0  -1  12        0.09      -64.63     43.09 o 
   1  -1  12       13.11      -42.01     44.23 o 
   2  -1  12       35.31       -6.15     47.46 o 
   3  -1  12        3.00       14.54     81.07 o 
   4  -1  12        3.50      -50.61     61.59 o 
   5  -1  12        5.61       59.14    109.45 o 
  -6   0  12        1.79     -105.49     70.32 o 
  -5   0  12       44.50        6.17     51.97 o 
  -4   0  12        3.22      -49.43     45.28 o 
  -3   0  12        0.66      -76.39     50.93 o 
  -2   0  12        1.38      -71.72     47.81 o 
  -1   0  12       12.89      -65.97     43.98 o 
   0   0  12       17.29       57.84     47.60 o 
   1   0  12        0.17       -3.68     50.78 o 
   2   0  12        7.95      -34.60     51.16 o 
   3   0  12       28.04       12.25     60.16 o 
   4   0  12       11.74       18.34     59.47 o 
   5   0  12        0.33       -7.14    102.65 o 
  -5   1  12       11.83      -44.85     52.80 o 
  -4   1  12       23.86      -88.80     72.44 o 
  -3   1  12       69.19       68.48     56.06 o 
  -2   1  12        0.91       -7.10     64.24 o 
  -1   1  12       22.43       68.01     54.58 o 
   0   1  12       40.81       87.06     52.63 o 
   1   1  12       34.24       44.47     83.62 o 
   2   1  12       14.09       20.05     51.61 o 
   3   1  12       29.79      -50.68     59.66 o 
   4   1  12        7.93       18.01     89.05 o 
  -5   2  12        8.12      -80.95     53.97 o 
  -4   2  12        2.73      -58.14     62.67 o 
  -3   2  12       24.83      -25.79     55.89 o 
  -2   2  12       21.27      -68.99     54.19 o 
  -1   2  12       15.65      -62.83     52.17 o 
   0   2  12       22.88       27.75     51.88 o 
   1   2  12       30.68      -13.53     51.48 o 
   2   2  12        5.93       35.04     58.96 o 
   3   2  12        2.32       -4.76     89.39 o 
   4   2  12        0.22       72.40    112.17 o 
  -5   3  12       16.55      -42.68     92.26 o 
  -4   3  12        0.12     -109.11     72.74 o 
  -3   3  12        1.69      -87.71     58.47 o 
  -2   3  12       18.31      -15.81     55.50 o 
  -1   3  12       19.49       49.89     55.68 o 
   0   3  12        4.08       33.77     72.06 o 
   1   3  12       11.20       33.15     60.35 o 
   2   3  12       16.89       55.87     61.20 o 
   3   3  12        7.09      -44.53     94.15 o 
  -4   4  12       29.68      -47.88     68.32 o 
  -3   4  12        1.50      -34.57     63.46 o 
  -2   4  12        1.37        9.91    168.59 o 
  -1   4  12        7.97       47.76     66.28 o 
   0   4  12       35.08      137.92     63.21 o 
   1   4  12        2.29       44.41     62.73 o 
   2   4  12        0.49        4.08     97.89 o 
  -3   5  12        3.26       14.20     65.48 o 
  -2   5  12        6.31      -66.09     61.52 o 
  -1   5  12        1.20      -32.43     63.79 o 
   0   5  12       13.59      -14.41     79.71 o 
   1   5  12       47.19       80.56     69.73 o 
   1  -9  13        5.55      -82.60     84.64 o 
   2  -9  13        2.76       50.99     98.23 o 
   0  -8  13        0.12      -96.19     81.92 o 
   1  -8  13        0.65     -123.90     82.60 o 
   2  -8  13        4.22      -54.38     97.89 o 
   3  -8  13        1.80     -122.03    100.61 o 
  -4  -7  13       11.56       -9.86     91.77 o 
  -1  -7  13        1.63       48.95     75.46 o 
   0  -7  13        5.50      -91.43     78.86 o 
   1  -7  13        0.45       21.41     89.73 o 
   2  -7  13        9.28      -10.20     91.43 o 
   3  -7  13        0.17       -1.36     99.59 o 
   4  -7  13        0.11      -90.41    101.97 o 
  -4  -6  13        2.08      -28.82     62.01 o 
  -3  -6  13       10.41     -104.52     69.68 o 
  -2  -6  13        0.28     -100.95     76.82 o 
  -1  -6  13        1.08      -61.86     70.02 o 
   0  -6  13       19.80      -16.66     73.08 o 
   1  -6  13        0.16      -70.02     80.22 o 
   2  -6  13        0.80      -16.66     89.05 o 
   3  -6  13        2.50      -34.33     97.55 o 
   4  -6  13        8.80      -60.84     99.59 o 
  -5  -5  13        1.99      -38.66     63.51 o 
  -4  -5  13        1.57      -67.72     63.05 o 
  -3  -5  13        0.25      -91.43     79.54 o 
  -2  -5  13       24.23       -3.16     54.43 o 
  -1  -5  13        0.02      -65.36     67.47 o 
   0  -5  13        3.82       34.10     56.91 o 
   1  -5  13        9.57       35.01     81.58 o 
   2  -5  13        0.26     -119.82     79.88 o 
   3  -5  13        0.07      -94.49     90.07 o 
   4  -5  13        0.20      -85.66     99.25 o 
  -5  -4  13        1.90        4.49     79.71 o 
  -4  -4  13        2.70      -38.94     60.39 o 
  -3  -4  13        5.38      -68.31     52.29 o 
  -2  -4  13        0.29     -130.15    100.95 o 
  -1  -4  13       23.51       12.99     68.83 o 
   0  -4  13        1.67       36.48     51.39 o 
   1  -4  13       11.36      -30.72     53.98 o 
   2  -4  13       19.91       27.71     59.09 o 
   3  -4  13        8.54       90.04     66.06 o 
   4  -4  13        0.36        9.86    100.27 o 
   5  -4  13        0.15      -86.34    106.39 o 
  -5  -3  13        8.38      -10.26     63.89 o 
  -4  -3  13        1.05      -58.28     56.78 o 
  -3  -3  13        8.54      -81.59     54.40 o 
  -2  -3  13        8.17      -19.50     52.27 o 
  -1  -3  13        9.88      -42.42     48.97 o 
   0  -3  13       57.09       77.62     52.64 o 
   1  -3  13        2.63       59.01     55.45 o 
   2  -3  13       34.38      -14.28     58.41 o 
   3  -3  13        0.20      -12.53     63.18 o 
   4  -3  13        7.25       44.79     69.95 o 
   5  -3  13        0.00       18.35    105.71 o 
  -5  -2  13        9.47      -90.64     60.43 o 
  -4  -2  13       10.21      -36.69     59.53 o 
  -3  -2  13        8.48      -37.79     52.51 o 
  -2  -2  13       10.00      -41.84     50.77 o 
  -1  -2  13       11.10      -14.45     53.53 o 
   0  -2  13       15.40      -19.57     48.15 o 
   1  -2  13       20.79       21.33     59.31 o 
   2  -2  13       12.32       39.24     55.02 o 
   3  -2  13        1.39        6.25     58.70 o 
   4  -2  13        5.57       10.17     65.70 o 
  -5  -1  13        1.09      -93.12     62.08 o 
  -4  -1  13       30.87      -92.39     61.59 o 
  -3  -1  13        7.89      -72.60     54.61 o 
  -2  -1  13       31.60       -2.05     54.18 o 
  -1  -1  13        4.01       13.89     52.63 o 
   0  -1  13        5.07      -53.96     51.37 o 
   1  -1  13        6.23      -41.15     49.45 o 
   2  -1  13       24.97       18.40     55.33 o 
   3  -1  13        0.07       37.51     64.51 o 
   4  -1  13        1.15       65.53     70.02 o 
  -5   0  13       10.16      -84.54     56.36 o 
  -4   0  13        0.69      -89.01     59.34 o 
  -3   0  13        5.05      -49.95     60.42 o 
  -2   0  13        2.95      -78.96     52.64 o 
  -1   0  13       57.67       18.79     51.44 o 
   0   0  13        1.44      -60.79     94.66 o 
   1   0  13        0.60      -17.70     54.30 o 
   2   0  13        0.35       28.08     58.39 o 
   3   0  13       38.72       -8.71     63.75 o 
   4   0  13       15.36      -49.13     75.80 o 
  -5   1  13        0.25      -34.83     59.56 o 
  -4   1  13        0.53      -82.30     64.88 o 
  -3   1  13        2.22      -32.25     60.91 o 
  -2   1  13        4.40      -83.42     55.61 o 
  -1   1  13        5.53      -47.07     55.94 o 
   0   1  13       26.33      -28.00     51.09 o 
   1   1  13       20.02       12.45     56.56 o 
   2   1  13        2.46        7.99     57.92 o 
   3   1  13        3.15       24.39     62.46 o 
   4   1  13        0.15       37.39     94.49 o 
  -4   2  13        0.47     -101.09     67.39 o 
  -3   2  13       17.03      -86.49     62.54 o 
  -2   2  13       13.17      -37.73     60.79 o 
  -1   2  13        3.23      -23.81     70.02 o 
   0   2  13        5.00       31.44     57.35 o 
   1   2  13       17.62       74.47     61.74 o 
   2   2  13        3.38      -29.53     59.66 o 
   3   2  13        0.40      -94.49     90.75 o 
  -4   3  13        0.33      -33.01     71.33 o 
  -3   3  13        0.12      -93.84     62.56 o 
  -2   3  13        6.37      -26.73     62.80 o 
  -1   3  13        6.81      -30.60     59.08 o 
   0   3  13       21.45       65.27     62.80 o 
   1   3  13       10.69        8.71     88.71 o 
   2   3  13       10.94       25.95     66.08 o 
  -2   4  13        9.96      -20.22     62.97 o 
  -1   4  13        7.12       18.47     66.25 o 
   0   4  13        0.43      -70.23    143.44 o 
   1   4  13       21.10      -32.79    116.08 o 
   0  -8  14        1.01      -79.88     90.07 o 
   1  -8  14        1.27      -26.51     99.59 o 
   2  -8  14        3.25      -65.94    102.65 o 
  -1  -7  14        7.84        8.50     80.22 o 
   0  -7  14        0.13       19.71     90.41 o 
   1  -7  14        0.08      -26.17     96.87 o 
   2  -7  14        5.10       11.22    100.95 o 
   3  -7  14        8.66     -127.46     95.17 o 
  -4  -6  14        0.04     -114.21     84.64 o 
  -3  -6  14        1.25      -59.14     90.41 o 
  -2  -6  14        0.25     -127.97     85.32 o 
  -1  -6  14        0.82      -13.60     77.50 o 
   0  -6  14       11.81      -23.11     80.22 o 
   1  -6  14        1.16      -71.38     87.70 o 
   2  -6  14        0.01      -84.30     95.85 o 
   3  -6  14        1.23       17.00    102.99 o 
  -4  -5  14        0.79       -9.52     98.23 o 
  -3  -5  14        0.35     -119.82     79.88 o 
  -2  -5  14       13.46      -32.92     55.59 o 
  -1  -5  14        2.51      -13.76     55.76 o 
   0  -5  14        3.26      -77.31     58.60 o 
   1  -5  14       44.65      -45.21     84.64 o 
   2  -5  14        3.25      -30.25     95.17 o 
   3  -5  14        1.20      -43.17    101.63 o 
   4  -5  14        0.71     -114.21    102.99 o 
  -4  -4  14        2.98      -50.99     87.36 o 
  -3  -4  14        2.08     -116.25     77.50 o 
  -2  -4  14        0.09      -47.11     58.11 o 
  -1  -4  14        0.43       30.13     57.02 o 
   0  -4  14        5.15      -12.30     55.36 o 
   1  -4  14        0.27      -68.15     59.48 o 
   2  -4  14       62.96       77.81     67.81 o 
   3  -4  14       11.55      -71.38     99.25 o 
   4  -4  14        6.51      -11.90    108.43 o 
  -4  -3  14        1.33     -136.13     90.75 o 
  -3  -3  14        0.35      -85.77     57.18 o 
  -2  -3  14        5.76       33.52     56.50 o 
  -1  -3  14        0.15      -39.38     55.42 o 
   0  -3  14       18.55       -2.46     54.29 o 
   1  -3  14       20.53       43.52     60.90 o 
   2  -3  14        0.15       -0.16     60.13 o 
   3  -3  14        2.61      -15.45     99.59 o 
   4  -3  14        4.32      -26.18     70.79 o 
  -4  -2  14        5.16      -86.21     62.27 o 
  -3  -2  14        4.02      -63.32     63.70 o 
  -2  -2  14        3.59       17.44     57.78 o 
  -1  -2  14        2.21      -25.25     55.31 o 
   0  -2  14        7.98      -36.89     55.44 o 
   1  -2  14        2.55        9.82     58.04 o 
   2  -2  14        0.08      -32.45     59.47 o 
   3  -2  14        0.86        3.79     66.82 o 
   4  -2  14        4.14      -92.36     70.04 o 
  -4  -1  14        4.38      -52.38    106.56 o 
  -3  -1  14        0.08      -89.74     59.82 o 
  -2  -1  14        9.17      -86.08     57.39 o 
  -1  -1  14       20.26      -73.05     55.70 o 
   0  -1  14        2.82      -78.66     52.44 o 
   1  -1  14        2.78       -5.37     96.70 o 
   2  -1  14       29.46       49.57     59.95 o 
   3  -1  14        2.66       -8.67     68.77 o 
  -4   0  14        2.41      -96.26     64.17 o 
  -3   0  14        4.66      -78.27     63.29 o 
  -2   0  14        0.63      -60.15     58.11 o 
  -1   0  14        8.12      -51.15     55.44 o 
   0   0  14       15.96        0.93     54.63 o 
   1   0  14        2.29      -27.44     60.09 o 
   2   0  14        5.29       -3.20     61.29 o 
   3   0  14        0.23       85.32     99.93 o 
  -4   1  14       15.82      -54.34     74.41 o 
  -3   1  14        1.35      -93.83     62.55 o 
  -2   1  14        0.23      -79.17     59.42 o 
  -1   1  14        1.77       24.02     60.12 o 
   0   1  14        0.91       72.26     58.54 o 
   1   1  14        1.33        2.71     92.79 o 
   2   1  14        0.23       33.09     62.64 o 
   3   1  14        1.03       24.85     68.42 o 
  -3   2  14        2.69      -41.97     71.59 o 
  -2   2  14        4.49       37.49     67.53 o 
  -1   2  14        4.77      -10.08     73.93 o 
   0   2  14       10.43       83.69     67.98 o 
   1   2  14        5.36      -49.46    103.50 o 
   2   2  14        2.90       42.26     77.50 o 
  -2   3  14        5.53      -45.44     67.29 o 
  -1   3  14        1.47      -28.98     67.13 o 
   0   3  14       25.79      -38.07     63.53 o 
   1   3  14        0.65      -45.74     66.28 o 
   0  -8  15        0.14      -34.33     97.21 o 
  -1  -7  15        2.18       47.25     86.68 o 
   0  -7  15        1.76      -95.85     90.41 o 
   1  -7  15        1.05       -5.78    105.71 o 
   2  -7  15        0.58     -153.98    102.65 o 
  -3  -6  15        0.92     -142.25     94.83 o 
  -1  -6  15        1.80     -102.99     74.78 o 
   0  -6  15        1.59      -21.75     90.41 o 
   1  -6  15        0.96     -122.37     95.17 o 
   2  -6  15        0.55     -149.39     99.59 o 
  -3  -5  15        0.04     -128.48     85.66 o 
  -2  -5  15        0.24      -85.72     61.05 o 
  -1  -5  15        1.26      -49.26     62.36 o 
   0  -5  15        2.74      -31.25     62.28 o 
   1  -5  15       55.49      -11.56     93.81 o 
   2  -5  15        2.67      110.81    107.07 o 
   3  -5  15        1.29       -0.68    111.49 o 
  -3  -4  15        1.17      -17.34     90.75 o 
  -2  -4  15       12.74      -23.62    115.06 o 
  -1  -4  15        0.37      -64.16     59.11 o 
   0  -4  15        6.13      -38.28     59.27 o 
   1  -4  15       37.65       91.27     64.24 o 
   2  -4  15        0.07       93.28     75.28 o 
   3  -4  15        9.49     -107.07    105.71 o 
  -4  -3  15        3.93     -142.08    106.73 o 
  -3  -3  15        0.42      -66.23     66.13 o 
  -2  -3  15        5.08      -76.58     63.62 o 
  -1  -3  15        0.81      -50.68     64.55 o 
   0  -3  15        0.71       60.77     60.49 o 
   1  -3  15        1.65      -20.18     65.14 o 
   2  -3  15        0.45       44.32     65.25 o 
   3  -3  15        1.31       74.39     74.82 o 
  -4  -2  15        0.10     -104.53     69.68 o 
  -3  -2  15        3.50      -78.06     69.25 o 
  -2  -2  15        3.73      -65.72     62.42 o 
  -1  -2  15        2.88       -7.75     59.53 o 
   0  -2  15        1.52      -35.04     58.09 o 
   1  -2  15        6.81      -58.53     59.11 o 
   2  -2  15        0.02       -4.10     69.53 o 
   3  -2  15        0.31       -6.86     76.99 o 
  -3  -1  15        1.67       15.05     73.42 o 
  -2  -1  15        0.31       22.27     66.07 o 
  -1  -1  15       11.67       -8.53     59.60 o 
   0  -1  15        0.07      -38.04     57.79 o 
   1  -1  15        0.13      -46.76     60.93 o 
   2  -1  15        0.83      -11.36    141.40 o 
  -3   0  15        0.03      -73.15     73.06 o 
  -2   0  15        9.28      -12.85     67.18 o 
  -1   0  15        0.69       52.95     61.82 o 
   0   0  15        0.70       45.62     67.64 o 
   1   0  15        2.85      -17.85     66.48 o 
   2   0  15        6.43       25.03     68.32 o 
  -2   1  15        0.04       -0.82     65.82 o 
  -1   1  15        5.59      -42.61     63.35 o 
   0   1  15        7.78       59.56     67.87 o 
   1   1  15        0.03      118.11    102.99 o 
  -1   2  15        3.06      -10.97     67.93 o 
  -1  -6  16        2.20       -8.50     94.49 o 
   0  -6  16        4.61      -11.22     94.49 o 
  -2  -5  16        0.09      -49.26     66.60 o 
  -1  -5  16        0.00       57.71     70.56 o 
   0  -5  16        2.44      -35.69     98.91 o 
   1  -5  16        0.24        0.34     98.57 o 
  -2  -4  16        1.52      -25.81     64.02 o 
  -1  -4  16        9.11       32.61     70.89 o 
   0  -4  16        4.91      -30.91     69.41 o 
   1  -4  16        5.36      -37.61    104.18 o 
  -2  -3  16        0.20       11.76     67.75 o 
  -1  -3  16        1.51      -37.00     68.26 o 
   0  -3  16        0.18      -49.89     69.50 o 
   1  -3  16        0.06       56.74     66.55 o 
  -2  -2  16        1.69      -37.69     72.05 o 
  -1  -2  16        1.35      -93.86     62.57 o 
   0  -2  16        0.72      -35.28     62.77 o 
   1  -2  16        0.49      -33.07     66.42 o 
  -2  -1  16        0.39      -41.74     71.94 o 
  -1  -1  16        0.03       15.72     69.37 o 
   0  -1  16        1.28      -38.89     61.96 o 
   1  -1  16        0.69       23.06    106.39 o 
                                                 
